# Supplementary material for: Proteomic analysis of adipose tissue during the last weeks of gestation in pure and crossbred Large White or Meishan fetuses gestated by sows of either breed
Source: J Anim Sci Biotechnol. 2018 Apr 3;9:28. doi: 10.1186/s40104-018-0244-2 (PMC5881184; doi:10.1186/s40104-018-0244-2)
Supplement: Supplementary file 4 — Mass parameters for protein identities. (XLS 474 kb) [file 40104_2018_244_MOESM4_ESM.xls]

## Sheet: New Sheet
n°Spot	Accession	Protein	MW [kDa]	pI	#Alt. Proteins	Scores	#Peptides	SC [%]	RMS90 [ppm]	Rank
356	sp|Q9BSJ2|GCP2_HUMAN	Gamma-tubulin complex component 2 OS=Homo sapiens GN=TUBGCP2	102.5	6.4	4	66.5 (M:66.5)	8	15.2	30.59	1
MS	m/z meas.	Mr calc.	z	Δ m/z [ppm]	Rank	P	Sequence	Modifications	Range
	1340.6903	1339.6747	1	6.22	1	0	K.LWFYIQPAMR.T	Oxidation: 9	324 - 333
	1614.7375	1613.7832	1	-32.78	1	0	K.GECLGGSTLSLLHDR.S	Carbamidomethyl: 3	348 - 362
	1794.8400	1793.9056	1	-40.61	1	1	K.DCMLTNPELLKVFSK.L	Carbamidomethyl: 2	736 - 750
	2211.1319	2210.0201	1	47.25	1	0	R.SFSYTGDSQAQELCLYLTK.A	Carbamidomethyl: 14	363 - 381
	2225.1487	2224.1423	1	-0.36	1	1	-.MSEFRIHHDVNELLSLLR.V	Oxidation: 1	1 - 18
	2233.1117	2232.0919	1	5.62	1	1	R.ECGHDVTCPVAKEIIYTLK.E	Carbamidomethyl: 2, 8	462 - 480
	2249.0833	2248.1773	1	-45.03	1	1	R.LEALLELALRMSTANTDPFK.D	Oxidation: 11	551 - 570
	2300.1932	2299.0903	1	41.56	1	0	K.SASNIDDVLGHHTGFLDTCLK.D	Carbamidomethyl: 19	715 - 735
	Accession	Protein	MW [kDa]	pI	#Alt. Proteins	Scores	#Peptides	SC [%]	RMS90 [ppm]
368	sp|Q13813|SPTA2_HUMAN	Spectrin alpha chain, brain OS=Homo sapiens GN=SPTAN1	284.4	5.1	4	106.0 (M:106.0)	24	12.1	8.32	1
MS	m/z meas.	Mr calc.	z	Δ m/z [ppm]	Rank		Sequence	Modifications	Range
	856.5253	855.5542	1	-42.21	1		R.NLQKIIK.E		2,181 - 2,187
	1015.5421	1014.5458	1	-10.78	1		R.DLTGVQNLR.K		1,795 - 1,803
	1040.5022	1039.5047	1	-9.37	1		K.LGDSHDLQR.F		1,335 - 1,343
	1073.5601	1072.5513	1	1.40	1		R.SLQQLAEER.S		1,217 - 1,225
	1100.5817	1099.5774	1	-2.79	1		K.LLEAQSHFR.K		2,079 - 2,087
	1173.6103	1172.6037	1	-0.60	1		K.DVTGAEALLER.H		1,370 - 1,380
	1216.6361	1215.6360	1	-5.93	1		R.WSQLLANSAAR.K		2,065 - 2,075
	1232.5989	1231.6085	1	-13.65	1		K.ADVVESWIGEK.E		1,985 - 1,995
	1284.5602	1283.5452	1	5.98	1		K.EQLMASDDFGR.D	Oxidation: 4	275 - 285
	1324.6947	1323.6895	1	-1.57	1		R.SQLLGSAHEVQR.F		1,226 - 1,237
	1393.7031	1392.6997	1	-2.82	1		K.LGESQTLQQFSR.D		1,547 - 1,558
	1475.7316	1474.7086	1	10.64	1		R.VNDVCTNGQDLIK.K	Carbamidomethyl: 5	1,926 - 1,938
	1511.7389	1510.7311	1	0.37	1		R.MQHNLEQQIQAR.N	Oxidation: 1	2,304 - 2,315
	1587.7643	1586.7617	1	-2.92	1		R.ELPTAFDYVEFTR.S		2,455 - 2,467
	1608.7967	1607.8267	1	-23.21	1		R.SKLGESQTLQQFSR.D		1,545 - 1,558
	1649.7971	1648.7991	1	-5.63	1		K.CTELNQAWSSLGKR.A	Carbamidomethyl: 1	1,314 - 1,327
	1707.8433	1706.8529	1	-9.85	1		R.AQLADSFHLQQFFR.D		567 - 580
	1745.8214	1744.8592	1	-25.81	1		K.LSDDNTIGKEEIQQR.L		1,830 - 1,844
	1854.8705	1853.8643	1	-0.58	1		R.ETENVKSSEEIESAFR.A		2,399 - 2,414
	1858.9499	1857.9432	1	-0.33	1		R.DLAALGDKVNSLGETAER.L		1,281 - 1,298
	1951.9195	1950.9283	1	-8.25	1		R.SSLSSAQADFNQLAELDR.Q		2,138 - 2,155
	2173.1262	2172.1274	1	-3.91	1		R.GLVSSDELAKDVTGAEALLER.H		1,360 - 1,380
	2225.1125	2224.1297	1	-11.02	1		K.MTLVASEDYGDTLAAIQGLLK.K	Oxidation: 1	1,890 - 1,910
	2328.1166	2327.1254	1	-6.94	1		K.NQALNTDNYGHDLASVQALQR.K		1,253 - 1,273
	Accession	Protein	MW [kDa]	pI	#Alt. Proteins	Scores	#Peptides	SC [%]	RMS90 [ppm]	Rank
436	sp|P26234|VINC_PIG	Vinculin OS=Sus scrofa GN=VCL	123.9	5.5	18	74.6 (M:74.6)	12	10.7	37.27	1
MS	m/z meas.	Mr calc.	z	Δ m/z [ppm]	Rank		Sequence	Modifications	Range
	880.4907	879.4450	1	43.61	1		R.TDAGFTLR.W		1,119 - 1,126
	938.4910	937.4505	1	35.34	1		R.DYLIDGSR.G		106 - 113
	944.4829	943.4399	1	37.75	1		K.SFLDSGYR.I		817 - 824
	1028.6194	1027.5774	1	33.68	1		K.GNDIIAAAKR.M		985 - 994
	1102.5390	1101.4952	1	33.14	1		R.AANFENHSGR.L		631 - 640
	1132.6156	1131.5706	1	33.23	1		R.TNLLQVCER.I	Carbamidomethyl: 7	1,048 - 1,056
	1170.6923	1169.6404	1	38.05	1		R.ELTPQVVSAAR.I		671 - 681
	1179.6443	1178.5788	1	49.37	1		K.NLGPGMTKMAK.M	Oxidation: 6, 9	163 - 173
	1191.6533	1190.5965	1	41.58	1		K.MSAEINEIIR.V	Oxidation: 1	237 - 246
	1271.7148	1270.6630	1	35.03	1		K.NQGIEEALKNR.N		220 - 230
	1303.7471	1302.7031	1	28.16	1		K.SLLDASEEAIKK.D		722 - 733
	1493.7783	1492.7014	1	46.62	1		K.MLGQMTDQVADLR.A	Oxidation: 1	328 - 340
	Accession	Protein	MW [kDa]	pI	#Alt. Proteins	Scores	#Peptides	SC [%]	RMS90 [ppm]	Rank
573	sp|Q29092|ENPL_PIG	Endoplasmin OS=Sus scrofa GN=HSP90B1 PE=2 SV=3	92.4	4.6	12	288.0 (M:288.0)	43	52.0	17.98	1
MS	m/z meas.	Mr calc.	z	Δ m/z [ppm]	Rank		Sequence	Modifications	Range
	862.5162	861.4821	1	31.08	1		K.RFQNVAK.E		587 - 593
	864.5195	863.4786	1	38.82	1		K.TLDMIKK.I	Oxidation: 4	468 - 474
	876.4881	875.4501	1	35.06	1		K.TFEINPR.H		684 - 690
	919.5618	918.5287	1	28.12	1		K.NKEIFLR.E		96 - 102
	963.6107	962.5801	1	24.24	1		K.LIINSLYK.N		88 - 95
	973.4611	972.4341	1	20.26	1		K.YNDTFWK.E		480 - 486
	979.5216	978.4883	1	26.59	1		K.AYGDRIER.M		734 - 741
	982.5008	981.4767	1	17.08	1		K.SGTSEFLNK.M		169 - 177
	993.5431	992.5179	1	18.07	1		R.SGYLLPDTK.A		725 - 733
	1004.5764	1003.5451	1	23.96	1		K.KTFEINPR.H		683 - 690
	1015.4926	1014.4658	1	19.17	1		R.GLFDEYGSK.K		396 - 404
	1031.5189	1030.4906	1	20.35	1		K.IYFMAGSSR.K		538 - 546
	1047.5166	1046.4855	1	22.74	1		K.IYFMAGSSR.K	Oxidation: 4	538 - 546
	1081.5633	1080.5352	1	19.21	1		K.FAFQAEVNR.M		76 - 84
	1139.6029	1138.5731	1	19.76	1		K.LGVIEDHSNR.T		494 - 503
	1150.5576	1149.5302	1	17.52	1		K.EAESSPFVER.L		548 - 557
	1187.6998	1186.6710	1	18.08	1		K.SILFVPTSAPR.G		385 - 395
	1278.6524	1277.6252	1	15.60	1		R.KEAESSPFVER.L		547 - 557
	1289.6202	1288.5935	1	15.04	1		K.DISTNYYASQK.K		672 - 682
	1402.6974	1401.6711	1	13.55	1		K.QDKIYFMAGSSR.K		535 - 546
	1418.7055	1417.6660	1	22.71	1		K.QDKIYFMAGSSR.K	Oxidation: 7	535 - 546
	1485.7806	1484.7471	1	17.63	1		K.GVVDSDDLPLNVSR.E		435 - 448
	1513.7989	1512.7719	1	13.04	1		K.NLLHVTDTGVGMTR.E		143 - 156
	1525.7548	1524.7195	1	18.36	1		K.EEASDYLELDTIK.N		253 - 265
	1529.7961	1528.7668	1	14.38	1		K.NLLHVTDTGVGMTR.E	Oxidation: 12	143 - 156
	1535.7186	1534.6828	1	18.62	1		K.EVEDDEYKAFYK.S		349 - 360
	1544.8546	1543.8206	1	17.34	1		R.ELISNASDALDKIR.L		103 - 116
	1627.7410	1626.7058	1	17.12	1		R.VFITDDFHDMMPK.Y	Oxidation: 10, 11	416 - 428
	1783.8573	1782.8069	1	24.14	1		R.RVFITDDFHDMMPK.Y	Oxidation: 11, 12	415 - 428
	1785.9327	1784.8905	1	19.57	1		R.EEEAIQLDGLNASQIR.E		52 - 67
	1862.9706	1861.9284	1	18.74	1		R.EAVEKEFEPLLNWMK.D		609 - 623
	1878.9736	1877.9352	1	16.53	1		K.YSQFINFPIYVWSSK.T		271 - 285
	2030.1008	2029.0579	1	17.54	1		R.LISLTDENALAGNEELTVK.I		117 - 135
	2112.1463	2111.1045	1	16.33	1		K.NLLHVTDTGVGMTREELVK.N		143 - 161
	2128.1369	2127.0994	1	14.21	1		K.NLLHVTDTGVGMTREELVK.N	Oxidation: 12	143 - 161
	2246.0808	2245.0400	1	14.93	1		R.FQSSHHPSDITSLDQYVER.M		512 - 530
	2303.0518	2302.0100	1	15.00	1		K.ESDDPMAYIHFTAEGEVTFK.S	Oxidation: 6	365 - 384
	2356.1032	2355.0624	1	14.25	1		R.LTESPCALVASQYGWSGNMER.I	Carbamidomethyl: 6	640 - 660
	2372.0978	2371.0573	1	14.01	1		R.LTESPCALVASQYGWSGNMER.I	Carbamidomethyl: 6; Oxidation: 19	640 - 660
	2452.3491	2451.2996	1	17.22	1		R.GTTITLVLKEEASDYLELDTIK.N		244 - 265
	2466.2595	2465.2173	1	14.13	1		K.EDEDDKTVSDLAVVLFETATLR.S		703 - 724
	2728.3685	2727.3311	1	11.03	1		R.TDDEVVQREEEAIQLDGLNASQIR.E		44 - 67
	3104.5158	3103.4849	1	7.63	1		K.GYEVIYLTEPVDEYCIQALPEFDGKR.F	Carbamidomethyl: 15	562 - 587
MS/MS	Accession	Protein	MW [kDa]	pI	#Alt. Proteins	Scores	#Peptides	SC [%]	RMS90 [ppm]
	sp|Q66HD0|ENPL_RAT	Endoplasmin OS=Rattus norvegicus GN=Hsp90b1	92.7	4.6	10	148.4 (M:148.4)	2	3.1	17.86
	m/z meas.	Mr calc.	z	Δ m/z [ppm]	Rank	Scores	Sequence	Modifications	Range	RMS90 [ppm]
	1187.6998	1186.6710	1	18.08	1	80.6 (M:80.6)	K.SILFVPTSAPR.G		385 - 395	455.32
	1485.7806	1484.7471	1	17.63	1	100.8 (M:100.8)	K.GVVDSDDLPLNVSR.E		435 - 448	348.00
	Accession	Protein	MW [kDa]	pI	#Alt. Proteins	Scores	#Peptides	SC [%]	RMS90 [ppm]	Rank
612	sp|Q3SX14|GELS_BOVIN	Gelsolin OS=Bos taurus GN=GSN	80.7	5.5	5	37.6 (M:37.6)	1	2.3	46.48	2
MS/MS	m/z meas.	Mr calc.	z	Δ m/z [ppm]	Rank	Scores	Sequence	Modifications	Range	RMS90 [ppm]
	1830.0494	1828.9571	1	46.47	1	37.6 (M:37.6)	R.QTQVSVLPEGGETPLFK.Q		323 - 339	566.74
	Accession	Protein	MW [kDa]	pI	#Alt. Proteins	Scores	#Peptides	SC [%]	RMS90 [ppm]	Rank
666	sp|P09571|TRFE_PIG	Serotransferrin OS=Sus scrofa GN=TF	76.9	7.1	1	436.0 (M:436.0)	46	64.9	32.32	1
MS	m/z meas.	Mr calc.	z	Δ m/z [ppm]	Rank	Rt [min]	Sequence	Modifications	Range
	887.4538	886.4079	1	43.45	1		R.SCHTGLGR.S	Carbamidomethyl: 2	116 - 123
	919.5923	918.5539	1	33.91	1		K.GYLAVAVVK.K		430 - 438
	934.5584	933.5144	1	39.20	1		R.APNHAVVAR.D		591 - 599
	985.4976	984.4586	1	32.18	1		K.SSYLDCIK.A	Carbamidomethyl: 6	42 - 49
	1043.5622	1042.5090	1	43.93	1		K.RSCHTGLGR.S	Carbamidomethyl: 3	115 - 123
	1093.6349	1092.5928	1	31.89	1		K.SNTKDLLFR.D		633 - 641
	1096.5385	1095.5019	1	26.77	1		R.DQYELLCR.D	Carbamidomethyl: 7	225 - 232
	1097.5421	1096.4978	1	33.78	1		R.YYGYTGAFR.C		523 - 531
	1113.5875	1112.5536	1	23.93	1		K.KSSYLDCIK.A	Carbamidomethyl: 7	41 - 49
	1142.5417	1141.4935	1	35.89	1		R.ECLANNHER.Y	Carbamidomethyl: 2	514 - 522
	1194.5513	1193.5135	1	25.56	1		K.CDAWSINSGGK.I	Carbamidomethyl: 1	359 - 369
	1261.5761	1260.5227	1	36.55	1		K.CSSFRENMSK.A	Carbamidomethyl: 1; Oxidation: 8	19 - 28
	1276.6799	1275.6823	1	-7.57	1		K.DSANGFLKIPSK.M		301 - 312
	1344.6979	1343.6470	1	32.43	1		K.SSGPDLNWNNLK.G		440 - 451
	1350.6444	1349.6034	1	25.00	1		R.WCTISNQEANK.C	Carbamidomethyl: 2	8 - 18
	1358.6636	1357.6085	1	35.19	1		R.WCAIGHEETQK.C	Carbamidomethyl: 2	348 - 358
	1362.7472	1361.7013	1	28.36	1		K.CGLVPVLAENYK.T	Carbamidomethyl: 1	406 - 417
	1374.7376	1373.6787	1	37.59	1		R.NLREEISPDSSK.N		329 - 340
	1406.7230	1405.6739	1	29.79	1		K.GSNFQWNQLQGK.R		103 - 114
	1438.7305	1437.6671	1	39.07	1		K.ADRDQYELLCR.D	Carbamidomethyl: 10	222 - 232
	1472.7948	1471.7419	1	30.92	1		K.KSSGPDLNWNNLK.G		439 - 451
	1519.8107	1518.7600	1	28.60	1		R.DDKVTCVAEELLK.Q	Carbamidomethyl: 6	600 - 612
	1523.7461	1522.7059	1	21.59	1		R.APGRECLANNHER.Y	Carbamidomethyl: 6	510 - 522
	1524.7530	1523.6787	1	43.95	1		R.EPVDNAENCHLAR.A	Carbamidomethyl: 9	578 - 590
	1534.8272	1533.7688	1	33.27	1		K.KGSNFQWNQLQGK.R		102 - 114
	1581.7491	1580.7075	1	21.68	1		K.QMDFELLCQNGAR.E	Carbamidomethyl: 8	565 - 577
	1594.8708	1593.8111	1	32.85	1		K.HSTVLENLPDKADR.D		211 - 224
	1604.8640	1603.7995	1	35.65	1		K.DNPQTHYYAVAVVK.K		88 - 101
	1605.7006	1604.6422	1	31.87	1		R.HVTDCSSSFCMFK.S	Carbamidomethyl: 5, 10	620 - 632
	1621.6837	1620.6371	1	24.26	1		R.HVTDCSSSFCMFK.S	Carbamidomethyl: 5, 10; Oxidation: 11	620 - 632
	1622.8111	1621.7882	1	9.60	1		K.DLLFRDDTQCLAR.V	Carbamidomethyl: 10	637 - 649
	1702.7966	1701.7206	1	40.38	1		K.FDQFFGEGCAPGSQR.N	Carbamidomethyl: 9	482 - 496
	1732.9724	1731.8944	1	40.79	1		K.DNPQTHYYAVAVVKK.G		88 - 102
	1738.8166	1737.7550	1	31.30	1		K.IECVSAENTEDCIAK.I	Carbamidomethyl: 3, 12	370 - 384
	1846.9131	1845.8455	1	32.68	1		K.GEADAMSLDGGYIYIAGK.C	Oxidation: 6	388 - 405
	1879.9944	1878.9186	1	36.48	1		K.MDSSLYLGYQYVTALR.N		313 - 328
	1895.9987	1894.9135	1	41.12	1		K.MDSSLYLGYQYVTALR.N	Oxidation: 1	313 - 328
	1948.0461	1946.9698	1	35.45	1		K.GDVAFVKDQVVQQNTDGK.N		537 - 554
	2121.1353	2120.0426	1	40.25	1		K.TTYESYLGADYITAVANLR.K		653 - 671
	2172.1952	2171.1085	1	36.58	1		R.SAGWIIPMGLLYDQLPEPR.K	Oxidation: 8	124 - 142
	2187.1862	2186.0929	1	39.32	1		K.IVKGEADAMSLDGGYIYIAGK.C	Oxidation: 9	385 - 405
	2249.2289	2248.1376	1	37.37	1		K.TTYESYLGADYITAVANLRK.C		653 - 672
	2278.2170	2277.1311	1	34.50	1		K.TEGENCVNTPEKGYLAVAVVK.K	Carbamidomethyl: 6	418 - 438
	2287.1349	2286.0449	1	36.16	1		K.AVASFFSSSCVPCADPVNFPK.L	Carbamidomethyl: 10, 13	148 - 168
	2305.0972	2304.0052	1	36.77	1		K.INSCKFDQFFGEGCAPGSQR.N	Carbamidomethyl: 4, 14	477 - 496
	2559.3173	2558.2336	1	29.87	1		R.RPVDDYENCYLAQVPSHAVVAR.S	Carbamidomethyl: 9	237 - 258
MS/MS	Accession	Protein	MW [kDa]	pI	#Alt. Proteins	Scores	#Peptides	SC [%]	RMS90 [ppm]	Rank
	sp|P09571|TRFE_PIG	Serotransferrin OS=Sus scrofa GN=TF	76.9	7.1	10	106.7 (M:106.7)	2	3.4	37.23	1
	m/z meas.	Mr calc.	z	Δ m/z [ppm]	Rank	Scores	Sequence	Modifications	Range	RMS90 [ppm]
	1097.5421	1096.4978	1	33.78	1	54.4 (M:54.4)	R.YYGYTGAFR.C		523 - 531	378.63
	1702.7966	1701.7206	1	40.38	1	80.8 (M:80.8)	K.FDQFFGEGCAPGSQR.N	Carbamidomethyl: 9	482 - 496	448.29
	Accession	Protein	MW [kDa]	pI	#Alt. Proteins	Scores	#Peptides	SC [%]	RMS90 [ppm]	Rank
667	sp|P09571|TRFE_PIG	Serotransferrin OS=Sus scrofa GN=TF	76.9	7.1	5	447.0 (M:447.0)	45	64.5	30.24	1
MS	m/z meas.	Mr calc.	z	Δ m/z [ppm]	Rank	Scores	Sequence	Modifications	Range	RMS90 [ppm]
	887.4467	886.4079	1	35.47	1		R.SCHTGLGR.S	Carbamidomethyl: 2	116 - 123
	934.5510	933.5144	1	31.37	1		R.APNHAVVAR.D		591 - 599
	985.5039	984.4586	1	38.59	1		K.SSYLDCIK.A	Carbamidomethyl: 6	42 - 49
	1043.5489	1042.5090	1	31.24	1		K.RSCHTGLGR.S	Carbamidomethyl: 3	115 - 123
	1047.6868	1046.6488	1	29.34	1		K.GYLAVAVVKK.S		430 - 439
	1093.6359	1092.5928	1	32.79	1		K.SNTKDLLFR.D		633 - 641
	1097.5422	1096.4978	1	33.80	1		R.YYGYTGAFR.C		523 - 531
	1113.5819	1112.5536	1	18.84	1		K.KSSYLDCIK.A	Carbamidomethyl: 7	41 - 49
	1261.5675	1260.5227	1	29.76	1		K.CSSFRENMSK.A	Carbamidomethyl: 1; Oxidation: 8	19 - 28
	1276.6801	1275.6823	1	-7.44	1		K.DSANGFLKIPSK.M		301 - 312
	1344.7058	1343.6470	1	38.30	1		K.SSGPDLNWNNLK.G		440 - 451
	1350.6497	1349.6034	1	28.92	1		R.WCTISNQEANK.C	Carbamidomethyl: 2	8 - 18
	1358.6609	1357.6085	1	33.21	1		R.WCAIGHEETQK.C	Carbamidomethyl: 2	348 - 358
	1362.7574	1361.7013	1	35.81	1		K.CGLVPVLAENYK.T	Carbamidomethyl: 1	406 - 417
	1374.7314	1373.6787	1	33.08	1		R.NLREEISPDSSK.N		329 - 340
	1406.7294	1405.6739	1	34.27	1		K.GSNFQWNQLQGK.R		103 - 114
	1438.7201	1437.6671	1	31.78	1		K.ADRDQYELLCR.D	Carbamidomethyl: 10	222 - 232
	1473.7961	1472.7219	1	45.40	1		K.DQVVQQNTDGKNK.D		544 - 556
	1519.8199	1518.7600	1	34.65	1		R.DDKVTCVAEELLK.Q	Carbamidomethyl: 6	600 - 612
	1523.7590	1522.7059	1	30.07	1		R.APGRECLANNHER.Y	Carbamidomethyl: 6	510 - 522
	1534.8282	1533.7688	1	33.98	1		K.KGSNFQWNQLQGK.R		102 - 114
	1562.8353	1561.7750	1	33.93	1		K.GSNFQWNQLQGKR.S		103 - 115
	1594.8579	1593.8111	1	24.78	1		K.HSTVLENLPDKADR.D		211 - 224
	1604.8618	1603.7995	1	34.28	1		K.DNPQTHYYAVAVVK.K		88 - 101
	1605.7004	1604.6422	1	31.76	1		R.HVTDCSSSFCMFK.S	Carbamidomethyl: 5, 10	620 - 632
	1621.7040	1620.6371	1	36.77	1		R.HVTDCSSSFCMFK.S	Carbamidomethyl: 5, 10; Oxidation: 11	620 - 632
	1622.8510	1621.7882	1	34.21	1		K.DLLFRDDTQCLAR.V	Carbamidomethyl: 10	637 - 649
	1643.8784	1642.8250	1	28.08	1		K.LLEACTFHSAKNPR.V	Carbamidomethyl: 5	678 - 691
	1702.7844	1701.7206	1	33.25	1		K.FDQFFGEGCAPGSQR.N	Carbamidomethyl: 9	482 - 496
	1732.9631	1731.8944	1	35.42	1		K.DNPQTHYYAVAVVKK.G		88 - 102
	1738.8417	1737.7550	1	45.69	1		K.IECVSAENTEDCIAK.I	Carbamidomethyl: 3, 12	370 - 384
	1879.9831	1878.9186	1	30.42	1		K.MDSSLYLGYQYVTALR.N		313 - 328
	1895.9826	1894.9135	1	32.59	1		K.MDSSLYLGYQYVTALR.N	Oxidation: 1	313 - 328
	1948.0213	1946.9698	1	22.73	1		K.GDVAFVKDQVVQQNTDGK.N		537 - 554
	2053.0752	2052.0316	1	17.65	1		K.SPDFQLFSSSHGKDLLFK.D		283 - 300
	2121.1186	2120.0426	1	32.38	1		K.TTYESYLGADYITAVANLR.K		653 - 671
	2156.1707	2155.1136	1	23.12	1		R.SAGWIIPMGLLYDQLPEPR.K		124 - 142
	2172.1773	2171.1085	1	28.33	1		R.SAGWIIPMGLLYDQLPEPR.K	Oxidation: 8	124 - 142
	2187.1633	2186.0929	1	28.85	1		K.IVKGEADAMSLDGGYIYIAGK.C	Oxidation: 9	385 - 405
	2249.2113	2248.1376	1	29.55	1		K.TTYESYLGADYITAVANLRK.C		653 - 672
	2278.2099	2277.1311	1	31.39	1		K.TEGENCVNTPEKGYLAVAVVK.K	Carbamidomethyl: 6	418 - 438
	2287.1226	2286.0449	1	30.80	1		K.AVASFFSSSCVPCADPVNFPK.L	Carbamidomethyl: 10, 13	148 - 168
	2305.0761	2304.0052	1	27.61	1		K.INSCKFDQFFGEGCAPGSQR.N	Carbamidomethyl: 4, 14	477 - 496
	2321.2338	2320.1773	1	21.21	1		K.IPSKMDSSLYLGYQYVTALR.N	Oxidation: 5	309 - 328
	2559.2964	2558.2336	1	21.68	1		R.RPVDDYENCYLAQVPSHAVVAR.S	Carbamidomethyl: 9	237 - 258
MS/MS	Accession	Protein	MW [kDa]	pI	#Alt. Proteins	Scores	#Peptides	SC [%]	RMS90 [ppm]	Rank
	sp|P09571|TRFE_PIG	Serotransferrin OS=Sus scrofa GN=TF	76.9	7.1	10	117.7 (M:117.7)	2	4.2	31.75	1
	m/z meas.	Mr calc.	z	Δ m/z [ppm]	Rank	Scores	Sequence	Modifications	Range	RMS90 [ppm]
	1097.5422	1096.4978	1	33.80	1	63.2 (M:63.2)	R.YYGYTGAFR.C		523 - 531	444.45
	2249.2113	2248.1376	1	29.55	1	80.0 (M:80.0)	K.TTYESYLGADYITAVANLRK.C		653 - 672	600.76
	Accession	Protein	MW [kDa]	pI	#Alt. Proteins	Scores	#Peptides	SC [%]	RMS90 [ppm]	Rank
668	sp|P09571|TRFE_PIG	Serotransferrin OS=Sus scrofa GN=TF	76.9	7.1	2	357.0 (M:357.0)	44	61.1	41.72	1
MS	m/z meas.	Mr calc.	z	Δ m/z [ppm]	Rank	Scores	Sequence	Modifications	Range
	887.4593	886.4079	1	49.66	1		R.SCHTGLGR.S	Carbamidomethyl: 2	116 - 123
	934.5684	933.5144	1	49.92	1		R.APNHAVVAR.D		591 - 599
	973.5484	972.5063	1	35.87	1		K.NGPLVSCVK.K	Carbamidomethyl: 7	32 - 40
	1047.7035	1046.6488	1	45.26	1		K.GYLAVAVVKK.S		430 - 439
	1093.6523	1092.5928	1	47.75	1		K.SNTKDLLFR.D		633 - 641
	1101.6586	1100.6012	1	45.45	1		K.NGPLVSCVKK.S	Carbamidomethyl: 7	32 - 41
	1113.6107	1112.5536	1	44.75	1		K.KSSYLDCIK.A	Carbamidomethyl: 7	41 - 49
	1142.5438	1141.4935	1	37.71	1		R.ECLANNHER.Y	Carbamidomethyl: 2	514 - 522
	1261.5884	1260.5227	1	46.30	1		K.CSSFRENMSK.A	Carbamidomethyl: 1; Oxidation: 8	19 - 28
	1276.6983	1275.6823	1	6.81	1		K.DSANGFLKIPSK.M		301 - 312
	1350.6756	1349.6034	1	48.03	1		R.WCTISNQEANK.C	Carbamidomethyl: 2	8 - 18
	1362.7705	1361.7013	1	45.45	1		K.CGLVPVLAENYK.T	Carbamidomethyl: 1	406 - 417
	1374.7460	1373.6787	1	43.70	1		R.NLREEISPDSSK.N		329 - 340
	1436.7428	1435.6732	1	43.38	1		K.SPDFQLFSSSHGK.D		283 - 295
	1438.7458	1437.6671	1	49.69	1		K.ADRDQYELLCR.D	Carbamidomethyl: 10	222 - 232
	1472.8184	1471.7419	1	47.00	1		K.KSSGPDLNWNNLK.G		439 - 451
	1519.8371	1518.7600	1	45.98	1		R.DDKVTCVAEELLK.Q	Carbamidomethyl: 6	600 - 612
	1523.7837	1522.7059	1	46.30	1		R.APGRECLANNHER.Y	Carbamidomethyl: 6	510 - 522
	1534.8482	1533.7688	1	46.97	1		K.KGSNFQWNQLQGK.R		102 - 114
	1562.8546	1561.7750	1	46.32	1		K.GSNFQWNQLQGKR.S		103 - 115
	1594.8805	1593.8111	1	38.93	1		K.HSTVLENLPDKADR.D		211 - 224
	1604.8830	1603.7995	1	47.52	1		K.DNPQTHYYAVAVVK.K		88 - 101
	1605.7097	1604.6422	1	37.52	1		R.HVTDCSSSFCMFK.S	Carbamidomethyl: 5, 10	620 - 632
	1621.7137	1620.6371	1	42.75	1		R.HVTDCSSSFCMFK.S	Carbamidomethyl: 5, 10; Oxidation: 11	620 - 632
	1622.8433	1621.7882	1	29.45	1		K.DLLFRDDTQCLAR.V	Carbamidomethyl: 10	637 - 649
	1643.9089	1642.8250	1	46.64	1		K.LLEACTFHSAKNPR.V	Carbamidomethyl: 5	678 - 691
	1679.8790	1678.7951	1	45.64	1		R.DKSPDFQLFSSSHGK.D		281 - 295
	1702.8083	1701.7206	1	47.29	1		K.FDQFFGEGCAPGSQR.N	Carbamidomethyl: 9	482 - 496
	1732.9739	1731.8944	1	41.66	1		K.DNPQTHYYAVAVVKK.G		88 - 102
	1880.0092	1878.9186	1	44.33	1		K.MDSSLYLGYQYVTALR.N		313 - 328
	1896.0109	1894.9135	1	47.55	1		K.MDSSLYLGYQYVTALR.N	Oxidation: 1	313 - 328
	1948.0578	1946.9698	1	41.46	1		K.GDVAFVKDQVVQQNTDGK.N		537 - 554
	1977.0515	1976.0149	1	14.82	1		K.VTCVAEELLKQQAQFGR.H	Carbamidomethyl: 3	603 - 619
	2053.1065	2052.0316	1	32.94	1		K.SPDFQLFSSSHGKDLLFK.D		283 - 300
	2121.1431	2120.0426	1	43.95	1		K.TTYESYLGADYITAVANLR.K		653 - 671
	2156.1966	2155.1136	1	35.12	1		R.SAGWIIPMGLLYDQLPEPR.K		124 - 142
	2172.2148	2171.1085	1	45.59	1		R.SAGWIIPMGLLYDQLPEPR.K	Oxidation: 8	124 - 142
	2187.1970	2186.0929	1	44.25	1		K.IVKGEADAMSLDGGYIYIAGK.C	Oxidation: 9	385 - 405
	2249.2386	2248.1376	1	41.67	1		K.TTYESYLGADYITAVANLRK.C		653 - 672
	2278.2194	2277.1311	1	35.56	1		K.TEGENCVNTPEKGYLAVAVVK.K	Carbamidomethyl: 6	418 - 438
	2287.1430	2286.0449	1	39.70	1		K.AVASFFSSSCVPCADPVNFPK.L	Carbamidomethyl: 10, 13	148 - 168
	2305.1085	2304.1824	1	-35.23	1		K.IPSKMDSSLYLGYQYVTALR.N		309 - 328
	2321.2795	2320.1773	1	40.86	1		K.IPSKMDSSLYLGYQYVTALR.N	Oxidation: 5	309 - 328
	2559.3438	2558.2336	1	40.20	1		R.RPVDDYENCYLAQVPSHAVVAR.S	Carbamidomethyl: 9	237 - 258
MS/MS	Accession	Protein	MW [kDa]	pI	#Alt. Proteins	Scores	#Peptides	SC [%]	RMS90 [ppm]	Rank
	sp|P09571|TRFE_PIG	Serotransferrin OS=Sus scrofa GN=TF	76.9	7.1	10	150.7 (M:150.7)	3	4.2	45.44	1
	m/z meas.	Mr calc.	z	Δ m/z [ppm]	Rank	Scores	Sequence	Modifications	Range	RMS90 [ppm]
	1097.5602	1096.4978	1	50.25	1	68.4 (M:68.4)	R.YYGYTGAFR.C		523 - 531	442.77
	2121.1431	2120.0426	1	43.95	1	91.2 (M:91.2)	K.TTYESYLGADYITAVANLR.K		653 - 671	639.86
	2249.2386	2248.1376	1	41.67	1	43.8 (M:43.8)	K.TTYESYLGADYITAVANLRK.C		653 - 672	573.05
	Accession	Protein	MW [kDa]	pI	#Alt. Proteins	Scores	#Peptides	SC [%]	RMS90 [ppm]	Rank
670	sp|P09571|TRFE_PIG	Serotransferrin OS=Sus scrofa GN=TF	76.9	7.1	1	229.0 (M:229.0)	31	50.9	38.12	1
MS	m/z meas.	Mr calc.	z	Δ m/z [ppm]	Rank	Scores	Sequence	Modifications	Range
	985.5126	984.4586	1	47.36	1		K.SSYLDCIK.A	Carbamidomethyl: 6	42 - 49
	1097.5528	1096.4978	1	43.45	1		R.YYGYTGAFR.C		523 - 531
	1113.5997	1112.5536	1	34.90	1		K.KSSYLDCIK.A	Carbamidomethyl: 7	41 - 49
	1142.5434	1141.4935	1	37.33	1		R.ECLANNHER.Y	Carbamidomethyl: 2	514 - 522
	1252.6949	1251.6459	1	33.26	1		K.HSTVLENLPDK.A		211 - 221
	1276.6876	1275.6823	1	-1.53	1		K.DSANGFLKIPSK.M		301 - 312
	1344.7065	1343.6470	1	38.87	1		K.SSGPDLNWNNLK.G		440 - 451
	1350.6776	1349.6034	1	49.55	1		R.WCTISNQEANK.C	Carbamidomethyl: 2	8 - 18
	1362.7632	1361.7013	1	40.04	1		K.CGLVPVLAENYK.T	Carbamidomethyl: 1	406 - 417
	1374.7509	1373.6787	1	47.21	1		R.NLREEISPDSSK.N		329 - 340
	1406.7286	1405.6739	1	33.73	1		K.GSNFQWNQLQGK.R		103 - 114
	1436.7379	1435.6732	1	39.97	1		K.SPDFQLFSSSHGK.D		283 - 295
	1519.8302	1518.7600	1	41.46	1		R.DDKVTCVAEELLK.Q	Carbamidomethyl: 6	600 - 612
	1524.7569	1523.6787	1	46.50	1		R.EPVDNAENCHLAR.A	Carbamidomethyl: 9	578 - 590
	1534.8376	1533.7688	1	40.10	1		K.KGSNFQWNQLQGK.R		102 - 114
	1581.7530	1580.7075	1	24.13	1		K.QMDFELLCQNGAR.E	Carbamidomethyl: 8	565 - 577
	1604.8693	1603.7995	1	38.99	1		K.DNPQTHYYAVAVVK.K		88 - 101
	1621.6941	1620.6371	1	30.65	1		R.HVTDCSSSFCMFK.S	Carbamidomethyl: 5, 10; Oxidation: 11	620 - 632
	1622.8518	1621.7882	1	34.70	1		K.DLLFRDDTQCLAR.V	Carbamidomethyl: 10	637 - 649
	1702.7948	1701.7206	1	39.35	1		K.FDQFFGEGCAPGSQR.N	Carbamidomethyl: 9	482 - 496
	1846.9393	1845.8455	1	46.85	1		K.GEADAMSLDGGYIYIAGK.C	Oxidation: 6	388 - 405
	1879.9928	1878.9186	1	35.59	1		K.MDSSLYLGYQYVTALR.N		313 - 328
	1895.9945	1894.9135	1	38.91	1		K.MDSSLYLGYQYVTALR.N	Oxidation: 1	313 - 328
	1948.0439	1946.9698	1	34.31	1		K.GDVAFVKDQVVQQNTDGK.N		537 - 554
	2121.1305	2120.0426	1	38.02	1		K.TTYESYLGADYITAVANLR.K		653 - 671
	2156.2082	2155.1136	1	40.50	1		R.SAGWIIPMGLLYDQLPEPR.K		124 - 142
	2172.2136	2171.1085	1	45.01	1		R.SAGWIIPMGLLYDQLPEPR.K	Oxidation: 8	124 - 142
	2187.1844	2186.0929	1	38.51	1		K.IVKGEADAMSLDGGYIYIAGK.C	Oxidation: 9	385 - 405
	2249.2429	2248.1376	1	43.58	1		K.TTYESYLGADYITAVANLRK.C		653 - 672
	2287.1266	2286.0449	1	32.53	1		K.AVASFFSSSCVPCADPVNFPK.L	Carbamidomethyl: 10, 13	148 - 168
	2559.3653	2558.2336	1	48.63	1		R.RPVDDYENCYLAQVPSHAVVAR.S	Carbamidomethyl: 9	237 - 258
MS/MS	Accession	Protein	MW [kDa]	pI	#Alt. Proteins	Scores	#Peptides	SC [%]	RMS90 [ppm]	Rank
	sp|P09571|TRFE_PIG	Serotransferrin OS=Sus scrofa GN=TF	76.9	7.1	10	179.6 (M:179.6)	3	5.6	50.33	1
	m/z meas.	Mr calc.	z	Δ m/z [ppm]	Rank	Scores	Sequence	Modifications	Range	RMS90 [ppm]
	1097.5528	1096.4978	1	43.45	1	49.3 (M:49.3)	R.YYGYTGAFR.C		523 - 531	321.46
	1702.7948	1701.7206	1	39.35	1	124.3 (M:124.3)	K.FDQFFGEGCAPGSQR.N	Carbamidomethyl: 9	482 - 496	370.02
	1738.8744	1737.7550	1	64.52	1	62.0 (M:62.0)	K.IECVSAENTEDCIAK.I	Carbamidomethyl: 3, 12	370 - 384	324.24
	Accession	Protein	MW [kDa]	pI	#Alt. Proteins	Scores	#Peptides	SC [%]	RMS90 [ppm]	Rank
675	sp|P09571|TRFE_PIG	Serotransferrin OS=Sus scrofa GN=TF	76.9	7.1	4	293.0 (M:293.0)	34	59.1	31.71	1
MS	m/z meas.	Mr calc.	z	Δ m/z [ppm]	Rank		Sequence	Modifications	Range
	887.4529	886.4079	1	42.49	1		R.SCHTGLGR.S	Carbamidomethyl: 2	116 - 123
	919.5980	918.5539	1	40.05	1		K.GYLAVAVVK.K		430 - 438
	934.5575	933.5144	1	38.29	1		R.APNHAVVAR.D		591 - 599
	973.5405	972.5063	1	27.67	1		K.NGPLVSCVK.K	Carbamidomethyl: 7	32 - 40
	985.5024	984.4586	1	37.02	1		K.SSYLDCIK.A	Carbamidomethyl: 6	42 - 49
	1097.5399	1096.4978	1	31.74	1		R.YYGYTGAFR.C		523 - 531
	1113.5845	1112.5536	1	21.26	1		K.KSSYLDCIK.A	Carbamidomethyl: 7	41 - 49
	1142.5333	1141.4935	1	28.54	1		R.ECLANNHER.Y	Carbamidomethyl: 2	514 - 522
	1194.5647	1193.5135	1	36.77	1		K.CDAWSINSGGK.I	Carbamidomethyl: 1	359 - 369
	1276.6751	1275.6823	1	-11.32	1		K.DSANGFLKIPSK.M		301 - 312
	1344.7103	1343.6470	1	41.68	1		K.SSGPDLNWNNLK.G		440 - 451
	1350.6576	1349.6034	1	34.77	1		R.WCTISNQEANK.C	Carbamidomethyl: 2	8 - 18
	1358.6614	1357.6085	1	33.61	1		R.WCAIGHEETQK.C	Carbamidomethyl: 2	348 - 358
	1362.7456	1361.7013	1	27.18	1		K.CGLVPVLAENYK.T	Carbamidomethyl: 1	406 - 417
	1374.7318	1373.6787	1	33.32	1		R.NLREEISPDSSK.N		329 - 340
	1406.7336	1405.6739	1	37.30	1		K.GSNFQWNQLQGK.R		103 - 114
	1519.8182	1518.7600	1	33.54	1		R.DDKVTCVAEELLK.Q	Carbamidomethyl: 6	600 - 612
	1524.7391	1523.6787	1	34.82	1		R.EPVDNAENCHLAR.A	Carbamidomethyl: 9	578 - 590
	1582.7441	1581.7206	1	10.29	1		R.DQYELLCRDNTR.R	Carbamidomethyl: 7	225 - 236
	1594.8743	1593.8111	1	35.09	1		K.HSTVLENLPDKADR.D		211 - 224
	1604.8634	1603.7995	1	35.30	1		K.DNPQTHYYAVAVVK.K		88 - 101
	1621.6881	1620.6371	1	26.97	1		R.HVTDCSSSFCMFK.S	Carbamidomethyl: 5, 10; Oxidation: 11	620 - 632
	1702.7831	1701.7206	1	32.45	1		K.FDQFFGEGCAPGSQR.N	Carbamidomethyl: 9	482 - 496
	1738.8290	1737.7550	1	38.40	1		K.IECVSAENTEDCIAK.I	Carbamidomethyl: 3, 12	370 - 384
	1879.9864	1878.9186	1	32.20	1		K.MDSSLYLGYQYVTALR.N		313 - 328
	1895.9830	1894.9135	1	32.84	1		K.MDSSLYLGYQYVTALR.N	Oxidation: 1	313 - 328
	1948.0436	1946.9698	1	34.15	1		K.GDVAFVKDQVVQQNTDGK.N		537 - 554
	2121.1194	2120.0426	1	32.78	1		K.TTYESYLGADYITAVANLR.K		653 - 671
	2172.1871	2171.1085	1	32.82	1		R.SAGWIIPMGLLYDQLPEPR.K	Oxidation: 8	124 - 142
	2187.1746	2186.0929	1	34.00	1		K.IVKGEADAMSLDGGYIYIAGK.C	Oxidation: 9	385 - 405
	2249.1753	2248.1376	1	13.56	1		K.TTYESYLGADYITAVANLRK.C		653 - 672
	2284.2359	2283.1383	1	39.54	1		K.EDAGDVAFVKHSTVLENLPDK.A		201 - 221
	2287.1304	2286.0449	1	34.19	1		K.AVASFFSSSCVPCADPVNFPK.L	Carbamidomethyl: 10, 13	148 - 168
	2559.3007	2558.2336	1	23.38	1		R.RPVDDYENCYLAQVPSHAVVAR.S	Carbamidomethyl: 9	237 - 258
MS/MS	Accession	Protein	MW [kDa]	pI	#Alt. Proteins	Scores	#Peptides	SC [%]	RMS90 [ppm]	Rank
	sp|P09571|TRFE_PIG	Serotransferrin OS=Sus scrofa GN=TF	76.9	7.1	1	184.0 (M:184.0)	2	4.9	32.61	1
	m/z meas.	Mr calc.	z	Δ m/z [ppm]	Rank	Scores	Sequence	Modifications	Range	RMS90 [ppm]
	1702.7831	1701.7206	1	32.45	1	93.1 (M:93.1)	K.FDQFFGEGCAPGSQR.N	Carbamidomethyl: 9	482 - 496	486.81
	2121.1194	2120.0426	1	32.78	1	123.4 (M:123.4)	K.TTYESYLGADYITAVANLR.K		653 - 671	559.15
	Accession	Protein	MW [kDa]	pI	#Alt. Proteins	Scores	#Peptides	SC [%]	RMS90 [ppm]	Rank
712	sp|Q8MJ76|FETA_PIG	Alpha-fetoprotein OS=Sus scrofa GN=AFP	68.6	5.4	5	125.1 (M:125.1)	2	3.8	61.62	1
MS/MS	m/z meas.	Mr calc.	z	Δ m/z [ppm]	Rank	Scores	Sequence	Modifications	Range	RMS90 [ppm]
	1296.6702	1295.5816	1	62.75	1	60.6 (M:60.6)	K.AENAVECFQTK.A	Carbamidomethyl: 7	195 - 205	463.20
	1403.7432	1402.6511	1	60.46	1	98.4 (M:98.4)	R.GNVLECLQDAER.V	Carbamidomethyl: 6	272 - 283	621.74
	Accession	Protein	MW [kDa]	pI	#Alt. Proteins	Scores	#Peptides	SC [%]	RMS90 [ppm]	Rank
731	sp|Q8MJ76|FETA_PIG	Alpha-fetoprotein OS=Sus scrofa GN=AFP	68.6	5.4	3	308.0 (M:308.0)	40	62.3	28.40	1
MS	m/z meas.	Mr calc.	z	Δ m/z [ppm]	Rank		Sequence	Modifications	Range
	880.6322	879.5906	1	39.02	1		K.LAVPVILR.V		366 - 373
	887.4791	886.4405	1	35.31	1		K.IIPPCCK.A	Carbamidomethyl: 5, 6	188 - 194
	916.5719	915.5277	1	40.29	1		K.DVLTVIEK.S		69 - 76
	917.4722	916.4338	1	34.00	1		R.HNCFLAR.K	Carbamidomethyl: 3	122 - 128
	927.5255	926.4862	1	34.54	1		R.YIYEIAR.R		162 - 168
	949.5048	948.4699	1	29.18	1		R.EKDLSMAR.F		347 - 354
	965.4735	964.4648	1	1.49	1		R.EKDLSMAR.F	Oxidation: 6	347 - 354
	966.4999	965.4567	1	37.17	1		R.DFNQLSSR.E		339 - 346
	979.5414	978.5022	1	32.61	1		K.GYQELLEK.C		377 - 384
	995.5362	994.5018	1	27.26	1		K.RSCGLFQK.L	Carbamidomethyl: 3	415 - 422
	1102.6952	1101.6546	1	30.20	1		K.QQFLINLVK.Q		551 - 559
	1150.6420	1149.6030	1	27.61	1		K.YIQESQALAK.R		405 - 414
	1296.6265	1295.5816	1	29.04	1		K.AENAVECFQTK.A	Carbamidomethyl: 7	195 - 205
	1403.6975	1402.6511	1	27.86	1		R.GNVLECLQDAER.V	Carbamidomethyl: 6	272 - 283
	1537.8880	1536.8334	1	30.77	1		K.APQLTPPELMALTR.K		440 - 453
	1553.8793	1552.8283	1	28.12	1		K.APQLTPPELMALTR.K	Oxidation: 10	440 - 453
	1558.7766	1557.7246	1	28.73	1		K.AYEENRELFMTR.Y		150 - 161
	1574.7752	1573.7195	1	30.75	1		K.AYEENRELFMTR.Y	Oxidation: 10	150 - 161
	1578.7050	1577.7542	1	-35.73	1		K.DLCQAQGVALQTMK.Q	Carbamidomethyl: 3; Oxidation: 13	537 - 550
	1665.9838	1664.9284	1	28.88	1		K.APQLTPPELMALTRK.M		440 - 454
	1669.7175	1668.6621	1	28.83	1		K.YGLSHCCSQSGEER.H	Carbamidomethyl: 6, 7	108 - 121
	1679.7404	1678.6862	1	27.95	1		K.MATTGAACCHLSEDR.Q	Carbamidomethyl: 8, 9	455 - 469
	1681.9810	1680.9233	1	30.01	1		K.APQLTPPELMALTRK.M	Oxidation: 10	440 - 454
	1695.7440	1694.6811	1	32.84	1		K.MATTGAACCHLSEDR.Q	Carbamidomethyl: 8, 9; Oxidation: 1	455 - 469
	1700.8649	1699.8087	1	28.76	1		R.VVSYVCSQQDTLSSK.I	Carbamidomethyl: 6	284 - 298
	1705.8296	1704.7746	1	28.01	1		R.ESSLLNQHMCTVMR.Q	Carbamidomethyl: 10	215 - 228
	1721.8291	1720.7695	1	30.37	1		R.ESSLLNQHMCTVMR.Q	Carbamidomethyl: 10; Oxidation: 9	215 - 228
	1737.8225	1736.7644	1	29.24	1		R.ESSLLNQHMCTVMR.Q	Carbamidomethyl: 10; Oxidation: 9, 13	215 - 228
	1750.8758	1749.8291	1	22.54	1		K.LVLDVAHIHEECCR.G	Carbamidomethyl: 12, 13	258 - 271
	1807.8402	1806.7811	1	28.65	1		R.KMATTGAACCHLSEDR.Q	Carbamidomethyl: 9, 10	454 - 469
	1823.8411	1822.7760	1	31.69	1		R.KMATTGAACCHLSEDR.Q	Carbamidomethyl: 9, 10; Oxidation: 2	454 - 469
	1893.0317	1891.9720	1	27.69	1		K.LGEYYLQNAFLVAYTK.K		423 - 438
	1996.0803	1995.0135	1	29.79	1		K.AAPASIPPFQVPEPVTSCK.A	Carbamidomethyl: 18	131 - 149
	2058.1092	2057.0398	1	30.17	1		R.QLACGEGAADLIIGQLCIR.H	Carbamidomethyl: 4, 17	470 - 488
	2124.1707	2123.1085	1	25.86	1		K.KAAPASIPPFQVPEPVTSCK.A	Carbamidomethyl: 19	130 - 149
	2407.0861	2406.0151	1	26.47	1		R.HEEMPINPGVGQCCTSSYANR.R	Carbamidomethyl: 13, 14	489 - 509
	2409.0787	2408.0108	1	25.19	1		K.CSQSENPLECQDKGEEELEK.Y	Carbamidomethyl: 1, 10	385 - 404
	2423.0851	2422.0100	1	28.00	1		R.HEEMPINPGVGQCCTSSYANR.R	Carbamidomethyl: 13, 14; Oxidation: 4	489 - 509
	3244.6854	3243.6194	1	18.09	1		K.LPTTLELGQCIIHAENDDKPEGLSPNLNR.F	Carbamidomethyl: 10	305 - 333
	3545.6484	3544.5974	1	12.33	1		K.STGSEQPAGCLENQVSVFLEEICHEEEIPEK.Y	Carbamidomethyl: 10, 23	77 - 107
MS/MS	Accession	Protein	MW [kDa]	pI	#Alt. Proteins	Scores	#Peptides	SC [%]	RMS90 [ppm]	Rank
	sp|Q8MJ76|FETA_PIG	Alpha-fetoprotein OS=Sus scrofa GN=AFP	68.6	5.4	2	144.0 (M:144.0)	2	5.1	29.04	1
	m/z meas.	Mr calc.	z	Δ m/z [ppm]	Rank	Scores	Sequence	Modifications	Range	RMS90 [ppm]
	1403.6975	1402.6511	1	27.86	1	98.7 (M:98.7)	R.GNVLECLQDAER.V	Carbamidomethyl: 6	272 - 283	495.09
	2058.1092	2057.0398	1	30.17	1	78.3 (M:78.3)	R.QLACGEGAADLIIGQLCIR.H	Carbamidomethyl: 4, 17	470 - 488	627.86
	Accession	Protein	MW [kDa]	pI	#Alt. Proteins	Scores	#Peptides	SC [%]	RMS90 [ppm]	Rank	commentaire
722	sp|Q8MJ76|FETA_PIG	Alpha-fetoprotein OS=Sus scrofa GN=AFP	68.6	5.4	3	169.0 (M:169.0)	28	43.6	32.92	1
MS/MS	m/z meas.	Mr calc.	z	Δ m/z [ppm]	Rank	P	Sequence	Modifications	Range
	949.5181	948.4699	1	43.10	1	1	R.EKDLSMAR.F		347 - 354
	965.5010	964.4648	1	30.03	1	1	R.EKDLSMAR.F	Oxidation: 6	347 - 354
	979.5537	978.5022	1	45.10	1	0	K.GYQELLEK.C		377 - 384
	1296.6494	1295.5816	1	46.67	1	0	K.AENAVECFQTK.A	Carbamidomethyl: 7	195 - 205
	1306.7736	1305.7041	1	47.62	1	1	K.YIQESQALAKR.S		405 - 415
	1403.7172	1402.6511	1	41.94	1	0	R.GNVLECLQDAER.V	Carbamidomethyl: 6	272 - 283
	1537.8932	1536.8334	1	34.16	1	0	K.APQLTPPELMALTR.K		440 - 453
	1553.8941	1552.8283	1	37.68	1	0	K.APQLTPPELMALTR.K	Oxidation: 10	440 - 453
	1558.7860	1557.7246	1	34.76	1	1	K.AYEENRELFMTR.Y		150 - 161
	1568.8473	1567.7743	1	41.90	1	1	R.FLGERDFNQLSSR.E		334 - 346
	1574.7918	1573.7195	1	41.32	1	1	K.AYEENRELFMTR.Y	Oxidation: 10	150 - 161
	1665.9891	1664.9284	1	32.08	1	1	K.APQLTPPELMALTRK.M		440 - 454
	1669.7200	1668.6621	1	30.32	1	0	K.YGLSHCCSQSGEER.H	Carbamidomethyl: 6, 7	108 - 121
	1681.9926	1680.9233	1	36.88	1	1	K.APQLTPPELMALTRK.M	Oxidation: 10	440 - 454
	1695.7476	1694.6811	1	34.92	1	0	K.MATTGAACCHLSEDR.Q	Carbamidomethyl: 8, 9; Oxidation: 1	455 - 469
	1700.8722	1699.8087	1	33.08	1	0	R.VVSYVCSQQDTLSSK.I	Carbamidomethyl: 6	284 - 298
	1705.8312	1704.7746	1	28.95	1	0	R.ESSLLNQHMCTVMR.Q	Carbamidomethyl: 10	215 - 228
	1721.8309	1720.7695	1	31.42	1	0	R.ESSLLNQHMCTVMR.Q	Carbamidomethyl: 10; Oxidation: 9	215 - 228
	1737.8292	1736.7644	1	33.12	1	0	R.ESSLLNQHMCTVMR.Q	Carbamidomethyl: 10; Oxidation: 9, 13	215 - 228
	1750.9014	1749.8291	1	37.14	1	0	K.LVLDVAHIHEECCR.G	Carbamidomethyl: 12, 13	258 - 271
	1807.8408	1806.7811	1	28.97	1	1	R.KMATTGAACCHLSEDR.Q	Carbamidomethyl: 9, 10	454 - 469
	1823.8429	1822.7760	1	32.65	1	1	R.KMATTGAACCHLSEDR.Q	Carbamidomethyl: 9, 10; Oxidation: 2	454 - 469
	1893.0350	1891.9720	1	29.45	1	0	K.LGEYYLQNAFLVAYTK.K		423 - 438
	1996.0744	1995.0135	1	26.86	1	0	K.AAPASIPPFQVPEPVTSCK.A	Carbamidomethyl: 18	131 - 149
	2058.1093	2057.0398	1	30.22	1	0	R.QLACGEGAADLIIGQLCIR.H	Carbamidomethyl: 4, 17	470 - 488
	2407.0715	2406.0151	1	20.42	1	0	R.HEEMPINPGVGQCCTSSYANR.R	Carbamidomethyl: 13, 14	489 - 509
	2423.0709	2422.0100	1	22.12	1	0	R.HEEMPINPGVGQCCTSSYANR.R	Carbamidomethyl: 13, 14; Oxidation: 4	489 - 509
	3244.6547	3243.6194	1	8.65	1	0	K.LPTTLELGQCIIHAENDDKPEGLSPNLNR.F	Carbamidomethyl: 10	305 - 333
	Accession	Protein	MW [kDa]	pI	#Alt. Proteins	Scores	#Peptides	SC [%]	RMS90 [ppm]	Rank
732	sp|Q8MJ76|FETA_PIG	Alpha-fetoprotein OS=Sus scrofa GN=AFP	68.6	5.4	9	275.0 (M:275.0)	38	58.2	27.86	1
MS	m/z meas.	Mr calc.	z	Δ m/z [ppm]	Rank		Sequence	Modifications	Range
	880.6337	879.5906	1	40.75	1		K.LAVPVILR.V		366 - 373
	917.4714	916.4338	1	33.06	1		R.HNCFLAR.K	Carbamidomethyl: 3	122 - 128
	927.5361	926.4862	1	46.03	1		R.YIYEIAR.R		162 - 168
	965.4959	964.4648	1	24.64	1		R.EKDLSMAR.F	Oxidation: 6	347 - 354
	995.5434	994.5018	1	34.48	1		K.RSCGLFQK.L	Carbamidomethyl: 3	415 - 422
	1083.6340	1082.5873	1	36.42	1		R.YIYEIARR.H		162 - 169
	1102.6922	1101.6546	1	27.47	1		K.QQFLINLVK.Q		551 - 559
	1150.6526	1149.6030	1	36.76	1		K.YIQESQALAK.R		405 - 414
	1296.6235	1295.5816	1	26.67	1		K.AENAVECFQTK.A	Carbamidomethyl: 7	195 - 205
	1306.7523	1305.7041	1	31.29	1		K.YIQESQALAKR.S		405 - 415
	1403.7040	1402.6511	1	32.51	1		R.GNVLECLQDAER.V	Carbamidomethyl: 6	272 - 283
	1537.8676	1536.8334	1	17.52	1		K.APQLTPPELMALTR.K		440 - 453
	1553.8797	1552.8283	1	28.38	1		K.APQLTPPELMALTR.K	Oxidation: 10	440 - 453
	1558.7752	1557.7246	1	27.80	1		K.AYEENRELFMTR.Y		150 - 161
	1568.8288	1567.7743	1	30.11	1		R.FLGERDFNQLSSR.E		334 - 346
	1574.7746	1573.7195	1	30.38	1		K.AYEENRELFMTR.Y	Oxidation: 10	150 - 161
	1578.7103	1577.7542	1	-32.41	1		K.DLCQAQGVALQTMK.Q	Carbamidomethyl: 3; Oxidation: 13	537 - 550
	1665.9813	1664.9284	1	27.38	1		K.APQLTPPELMALTRK.M		440 - 454
	1669.7162	1668.6621	1	28.08	1		K.YGLSHCCSQSGEER.H	Carbamidomethyl: 6, 7	108 - 121
	1679.7372	1678.6862	1	26.08	1		K.MATTGAACCHLSEDR.Q	Carbamidomethyl: 8, 9	455 - 469
	1681.9803	1680.9233	1	29.56	1		K.APQLTPPELMALTRK.M	Oxidation: 10	440 - 454
	1695.7413	1694.6811	1	31.24	1		K.MATTGAACCHLSEDR.Q	Carbamidomethyl: 8, 9; Oxidation: 1	455 - 469
	1700.8771	1699.8087	1	35.93	1		R.VVSYVCSQQDTLSSK.I	Carbamidomethyl: 6	284 - 298
	1705.8254	1704.7746	1	25.55	1		R.ESSLLNQHMCTVMR.Q	Carbamidomethyl: 10	215 - 228
	1721.8226	1720.7695	1	26.63	1		R.ESSLLNQHMCTVMR.Q	Carbamidomethyl: 10; Oxidation: 9	215 - 228
	1737.8235	1736.7644	1	29.84	1		R.ESSLLNQHMCTVMR.Q	Carbamidomethyl: 10; Oxidation: 9, 13	215 - 228
	1750.8862	1749.8291	1	28.49	1		K.LVLDVAHIHEECCR.G	Carbamidomethyl: 12, 13	258 - 271
	1807.8496	1806.7811	1	33.85	1		R.KMATTGAACCHLSEDR.Q	Carbamidomethyl: 9, 10	454 - 469
	1823.8288	1822.7760	1	24.91	1		R.KMATTGAACCHLSEDR.Q	Carbamidomethyl: 9, 10; Oxidation: 2	454 - 469
	1893.0300	1891.9720	1	26.78	1		K.LGEYYLQNAFLVAYTK.K		423 - 438
	1996.0650	1995.0135	1	22.13	1		K.AAPASIPPFQVPEPVTSCK.A	Carbamidomethyl: 18	131 - 149
	2058.1057	2057.0398	1	28.50	1		R.QLACGEGAADLIIGQLCIR.H	Carbamidomethyl: 4, 17	470 - 488
	2124.1724	2123.1085	1	26.63	1		K.KAAPASIPPFQVPEPVTSCK.A	Carbamidomethyl: 19	130 - 149
	2407.0777	2406.0151	1	22.96	1		R.HEEMPINPGVGQCCTSSYANR.R	Carbamidomethyl: 13, 14	489 - 509
	2409.0703	2408.0108	1	21.70	1		K.CSQSENPLECQDKGEEELEK.Y	Carbamidomethyl: 1, 10	385 - 404
	2423.0747	2422.0100	1	23.69	1		R.HEEMPINPGVGQCCTSSYANR.R	Carbamidomethyl: 13, 14; Oxidation: 4	489 - 509
	2440.0792	2439.0505	1	8.79	1		K.CCQGQEQEVCFAEEGPALISK.T	Carbamidomethyl: 1, 2, 10	583 - 603
	3545.6968	3544.5974	1	25.98	1		K.STGSEQPAGCLENQVSVFLEEICHEEEIPEK.Y	Carbamidomethyl: 10, 23	77 - 107
MS/MS	Accession	Protein	MW [kDa]	pI	#Alt. Proteins	Scores	#Peptides	SC [%]	RMS90 [ppm]	Rank
	sp|Q8MJ76|FETA_PIG	Alpha-fetoprotein OS=Sus scrofa GN=AFP	68.6	5.4	1	119.7 (M:119.7)	2	4.6	28.96	1
	m/z meas.	Mr calc.	z	Δ m/z [ppm]	Rank	Scores	Sequence	Modifications	Range	RMS90 [ppm]
	1403.7040	1402.6511	1	32.51	1	93.0 (M:93.0)	R.GNVLECLQDAER.V	Carbamidomethyl: 6	272 - 283	538.29
	1823.8288	1822.7760	1	24.91	1	57.2 (M:57.2)	R.KMATTGAACCHLSEDR.Q	Carbamidomethyl: 9, 10; Oxidation: 2	454 - 469	575.11
754	Accession	Protein	MW [kDa]	pI	#Alt. Proteins	Scores	#Peptides	SC [%]	RMS90 [ppm]	Rank
	sp|A2Q0Z1|HSP7C_HORSE	Heat shock cognate 71 kDa protein OS=Equus caballus GN=HSPA8	70.9	5.2	40	312.3 (M:312.3)	5	10.8	57.89	1
MS/MS	m/z meas.	Mr calc.	z	Δ m/z [ppm]	Rank	Scores	Sequence	Modifications	Range	RMS90 [ppm]
	1199.7378	1198.6670	1	52.93	1	100.1 (M:100.1)	K.DAGTIAGLNVLR.I		160 - 171	654.99
	1228.7010	1227.6208	1	59.41	1	59.9 (M:59.9)	K.VEIIANDQGNR.T		26 - 36	686.37
	1487.7838	1486.6940	1	55.50	1	75.5 (M:75.5)	R.TTPSYVAFTDTER.L		37 - 49	641.65
	1691.8249	1690.7183	1	58.69	1	110.5 (M:110.5)	K.STAGDTHLGGEDFDNR.M		221 - 236	540.42
	1982.1216	1980.9905	1	62.46	1	95.2 (M:95.2)	K.TVTNAVVTVPAYFNDSQR.Q		138 - 155	636.29
	Accession	Protein	MW [kDa]	pI	#Alt. Proteins	Scores	#Peptides	SC [%]	RMS90 [ppm]	Rank
768	sp|Q8MJ76|FETA_PIG	Alpha-fetoprotein OS=Sus scrofa GN=AFP	68.6	5.4	7	296.0 (M:296.0)	37	45.9	27.30	1
MS	m/z meas.	Mr calc.	z	Δ m/z [ppm]	Rank		Sequence	Modifications	Range
	847.5387	846.4963	1	41.41	1		K.LSQKFPK.A		243 - 249
	880.6197	879.5906	1	24.81	1		K.LAVPVILR.V		366 - 373
	887.4655	886.4405	1	20.00	1		K.IIPPCCK.A	Carbamidomethyl: 5, 6	188 - 194
	917.4645	916.4338	1	25.57	1		R.HNCFLAR.K	Carbamidomethyl: 3	122 - 128
	927.5119	926.4862	1	19.93	1		R.YIYEIAR.R		162 - 168
	949.4709	948.4699	1	-6.62	1		R.EKDLSMAR.F		347 - 354
	965.4625	964.4648	1	-9.87	1		R.EKDLSMAR.F	Oxidation: 6	347 - 354
	966.4866	965.4567	1	23.44	1		R.DFNQLSSR.E		339 - 346
	995.5363	994.5018	1	27.34	1		K.RSCGLFQK.L	Carbamidomethyl: 3	415 - 422
	1045.5845	1044.5287	1	46.43	1		R.HNCFLARK.K	Carbamidomethyl: 3	122 - 129
	1102.6932	1101.6546	1	28.40	1		K.QQFLINLVK.Q		551 - 559
	1150.6255	1149.6030	1	13.27	1		K.YIQESQALAK.R		405 - 414
	1296.6264	1295.5816	1	28.91	1		K.AENAVECFQTK.A	Carbamidomethyl: 7	195 - 205
	1306.7477	1305.7041	1	27.78	1		K.YIQESQALAKR.S		405 - 415
	1403.7021	1402.6511	1	31.14	1		R.GNVLECLQDAER.V	Carbamidomethyl: 6	272 - 283
	1537.8754	1536.8334	1	22.55	1		K.APQLTPPELMALTR.K		440 - 453
	1553.8848	1552.8283	1	31.68	1		K.APQLTPPELMALTR.K	Oxidation: 10	440 - 453
	1558.7873	1557.7246	1	35.56	1		K.AYEENRELFMTR.Y		150 - 161
	1568.8257	1567.7743	1	28.13	1		R.FLGERDFNQLSSR.E		334 - 346
	1574.7794	1573.7195	1	33.44	1		K.AYEENRELFMTR.Y	Oxidation: 10	150 - 161
	1578.7127	1577.7542	1	-30.88	1		K.DLCQAQGVALQTMK.Q	Carbamidomethyl: 3; Oxidation: 13	537 - 550
	1665.9798	1664.9284	1	26.51	1		K.APQLTPPELMALTRK.M		440 - 454
	1669.7230	1668.6621	1	32.16	1		K.YGLSHCCSQSGEER.H	Carbamidomethyl: 6, 7	108 - 121
	1679.7496	1678.6862	1	33.45	1		K.MATTGAACCHLSEDR.Q	Carbamidomethyl: 8, 9	455 - 469
	1681.9883	1680.9233	1	34.35	1		K.APQLTPPELMALTRK.M	Oxidation: 10	440 - 454
	1695.7401	1694.6811	1	30.53	1		K.MATTGAACCHLSEDR.Q	Carbamidomethyl: 8, 9; Oxidation: 1	455 - 469
	1700.8610	1699.8087	1	26.44	1		R.VVSYVCSQQDTLSSK.I	Carbamidomethyl: 6	284 - 298
	1705.8408	1704.7746	1	34.54	1		R.ESSLLNQHMCTVMR.Q	Carbamidomethyl: 10	215 - 228
	1721.8293	1720.7695	1	30.50	1		R.ESSLLNQHMCTVMR.Q	Carbamidomethyl: 10; Oxidation: 9	215 - 228
	1737.8202	1736.7644	1	27.90	1		R.ESSLLNQHMCTVMR.Q	Carbamidomethyl: 10; Oxidation: 9, 13	215 - 228
	1750.8961	1749.8291	1	34.11	1		K.LVLDVAHIHEECCR.G	Carbamidomethyl: 12, 13	258 - 271
	1807.8414	1806.7811	1	29.30	1		R.KMATTGAACCHLSEDR.Q	Carbamidomethyl: 9, 10	454 - 469
	1823.8396	1822.7760	1	30.85	1		R.KMATTGAACCHLSEDR.Q	Carbamidomethyl: 9, 10; Oxidation: 2	454 - 469
	1996.0684	1995.0135	1	23.86	1		K.AAPASIPPFQVPEPVTSCK.A	Carbamidomethyl: 18	131 - 149
	2058.1086	2057.0398	1	29.92	1		R.QLACGEGAADLIIGQLCIR.H	Carbamidomethyl: 4, 17	470 - 488
	2407.0869	2406.0151	1	26.80	1		R.HEEMPINPGVGQCCTSSYANR.R	Carbamidomethyl: 13, 14	489 - 509
	2423.0772	2422.0100	1	24.74	1		R.HEEMPINPGVGQCCTSSYANR.R	Carbamidomethyl: 13, 14; Oxidation: 4	489 - 509
MS/MS	Accession	Protein	MW [kDa]	pI	#Alt. Proteins	Scores	#Peptides	SC [%]	RMS90 [ppm]	Rank
	sp|Q8MJ76|FETA_PIG	Alpha-fetoprotein OS=Sus scrofa GN=AFP	68.6	5.4	1	93.3 (M:93.3)	1	2.0	31.14	1
	m/z meas.	Mr calc.	z	Δ m/z [ppm]	RMS90 [ppm]	Rt [min]	Scores	#Cmpds.	Rank	P	Sequence	Modifications	Type	Range
	1403.7021	1402.6511	1	31.14	624.22		93.3 (M:93.3)	1	1	0	R.GNVLECLQDAER.V	Carbamidomethyl: 6	CID	272 - 283
	Accession	Protein	MW [kDa]	pI	#Alt. Proteins	Scores	#Peptides	SC [%]	RMS90 [ppm]	Rank
771	sp|P09571|TRFE_PIG	Serotransferrin OS=Sus scrofa GN=TF	76.9	7.1	2	142.0 (M:142.0)	18	31.2	32.61	1
MS	m/z meas.	Mr calc.	z	Δ m/z [ppm]	Rank		Sequence	Modifications	Range
	887.4586	886.4079	1	48.91	1		R.SCHTGLGR.S	Carbamidomethyl: 2	116 - 123
	934.5599	933.5144	1	40.87	1		R.APNHAVVAR.D		591 - 599
	1097.5439	1096.4978	1	35.38	1		R.YYGYTGAFR.C		523 - 531
	1276.6766	1275.6823	1	-10.17	1		K.DSANGFLKIPSK.M		301 - 312
	1344.7027	1343.6470	1	36.00	1		K.SSGPDLNWNNLK.G		440 - 451
	1374.7344	1373.6787	1	35.27	1		R.NLREEISPDSSK.N		329 - 340
	1436.7401	1435.6732	1	41.53	1		K.SPDFQLFSSSHGK.D		283 - 295
	1519.8121	1518.7600	1	29.50	1		R.DDKVTCVAEELLK.Q	Carbamidomethyl: 6	600 - 612
	1594.8770	1593.8111	1	36.79	1		K.HSTVLENLPDKADR.D		211 - 224
	1604.8600	1603.7995	1	33.18	1		K.DNPQTHYYAVAVVK.K		88 - 101
	1702.7898	1701.7206	1	36.40	1		K.FDQFFGEGCAPGSQR.N	Carbamidomethyl: 9	482 - 496
	1895.9885	1894.9135	1	35.69	1		K.MDSSLYLGYQYVTALR.N	Oxidation: 1	313 - 328
	1948.0277	1946.9698	1	26.01	1		K.GDVAFVKDQVVQQNTDGK.N		537 - 554
	2121.1285	2120.0426	1	37.08	1		K.TTYESYLGADYITAVANLR.K		653 - 671
	2249.1686	2248.1376	1	10.56	1		K.TTYESYLGADYITAVANLRK.C		653 - 672
	2284.2549	2283.1383	1	47.85	1		K.EDAGDVAFVKHSTVLENLPDK.A		201 - 221
	2305.2440	2304.1824	1	23.57	1		K.IPSKMDSSLYLGYQYVTALR.N		309 - 328
	2559.3250	2558.2336	1	32.86	1		R.RPVDDYENCYLAQVPSHAVVAR.S	Carbamidomethyl: 9	237 - 258
MS/MS	Accession	Protein	MW [kDa]	pI	#Alt. Proteins	Scores	#Peptides	SC [%]	RMS90 [ppm]	Rank
	sp|P09571|TRFE_PIG	Serotransferrin OS=Sus scrofa GN=TF	76.9	7.1	1	39.8 (M:39.8)	1	2.7	37.08	2
	m/z meas.	Mr calc.	z	Δ m/z [ppm]	Rank	Scores	Sequence	Modifications	Range	RMS90 [ppm]
	2121.1285	2120.0426	1	37.08	1	39.8 (M:39.8)	K.TTYESYLGADYITAVANLR.K		653 - 671	512.50
	Accession	Protein	MW [kDa]	pI	#Alt. Proteins	Scores	#Peptides	SC [%]	RMS90 [ppm]	Rank
778	sp|Q6S4N2|HS71B_PIG	Heat shock 70 kDa protein 1B OS=Sus scrofa GN=HSPA1B	70.3	5.6	37	132.5 (M:132.5)	3	6	63.67	1
MS/MS	m/z meas.	Mr calc.	z	Δ m/z [ppm]	Rank	Scores	Sequence	Modifications	Range	RMS90 [ppm]
	1197.7720	1196.6877	1	64.25	1	68.2 (M:68.2)	K.DAGVIAGLNVLR.I		160 - 171	501.18
	1487.7911	1486.6940	1	60.36	1	84.4 (M:84.4)	R.TTPSYVAFTDTER.L		37 - 49	647.50
	1815.0710	1813.9435	1	66.26	1	39.2 (M:39.2)	K.NQVALNPQNTVFDAKR.L		57 - 72	961.02
	Accession	Protein	MW [kDa]	pI	#Alt. Proteins	Scores	#Peptides	SC [%]	RMS90 [ppm]	Rank
798	sp|P08835|ALBU_PIG	Serum albumin OS=Sus scrofa GN=ALB	69.6	6.1	1	110.0 (M:110.0)	15	25.2	30.90	1
MS	m/z meas.	Mr calc.	z	Δ m/z [ppm]	Rank		Sequence	Modifications	Range				Type
	875.5453	874.5025	1	40.60	1		R.LSQRFPK.A		242 - 248
	898.5062	897.4742	1	27.53	1		R.LCVLHEK.T	Carbamidomethyl: 2	483 - 489
	927.5227	926.4862	1	31.59	1		K.YLYEIAR.R		161 - 167
	929.5547	928.5164	1	33.38	1		K.LCAIPSLR.E	Carbamidomethyl: 2	98 - 105
	1017.5712	1016.5291	1	34.27	1		K.SIHTLFGDK.L		89 - 97
	1072.5857	1071.5601	1	17.13	1		K.FQPLVDEPK.N		400 - 408
	1138.5208	1137.4907	1	20.10	1		K.CCTESLVNR.R	Carbamidomethyl: 1, 2	499 - 507
	1219.6372	1218.5993	1	25.09	1		R.DTYKSEIAHR.F		25 - 34
	1274.6889	1273.6343	1	37.16	1		R.FKDLGEQYFK.G		35 - 44
	1345.7618	1344.6898	1	48.08	1		K.HKPHATEEQLR.T		558 - 568
	1471.6941	1470.6661	1	14.14	1		K.YICENQDTISTK.L	Carbamidomethyl: 3	286 - 297
	1479.8474	1478.7882	1	35.09	1		K.LGEYGFQNALIVR.Y		421 - 433
	1532.8333	1531.7738	1	34.04	1		K.LKECCDKPLLEK.S	Carbamidomethyl: 4, 5	298 - 309
	1623.9965	1622.9356	1	33.04	1		K.VPQVSTPTLVEVARK.L		438 - 452
	1652.8906	1651.8240	1	35.89	1		R.LSCAEDYLSLVLNR.L	Carbamidomethyl: 3	469 - 482
MS/MS	Accession	Protein	MW [kDa]	pI	#Alt. Proteins	Scores	#Peptides	SC [%]	RMS90 [ppm]	Rank
	sp|P08835|ALBU_PIG	Serum albumin OS=Sus scrofa GN=ALB	69.6	6.1	1	95.3 (M:95.3)	2	4.8	34.50	1
	m/z meas.	Mr calc.	z	Δ m/z [ppm]	Rank	Scores	Sequence	Modifications	Range	RMS90 [ppm]
	1623.9965	1622.9356	1	33.04	1	62.0 (M:62.0)	K.KVPQVSTPTLVEVAR.K		437 - 451	426.83
	1652.8906	1651.8240	1	35.89	1	60.2 (M:60.2)	R.LSCAEDYLSLVLNR.L	Carbamidomethyl: 3	469 - 482	408.16
	Accession	Protein	MW [kDa]	pI	#Alt. Proteins	Scores	#Peptides	SC [%]	RMS90 [ppm]	Rank
801	sp|P08835|ALBU_PIG	Serum albumin OS=Sus scrofa GN=ALB	69.6	6.1	4	237.0 (M:237.0)	24	44.6	13.42	1
MS	m/z meas.	Mr calc.	z	Δ m/z [ppm]	Rank		Sequence	Modifications	Range
	875.4808	874.5025	1	-33.08	1		R.LSQRFPK.A		242 - 248
	898.4654	897.4742	1	-17.92	1		R.LCVLHEK.T	Carbamidomethyl: 2	483 - 489
	927.4685	926.4862	1	-26.84	1		K.YLYEIAR.R		161 - 167
	929.5086	928.5164	1	-16.29	1		K.LCAIPSLR.E	Carbamidomethyl: 2	98 - 105
	1017.5271	1016.5291	1	-9.12	1		K.SIHTLFGDK.L		89 - 97
	1049.5647	1048.5818	1	-23.27	1		R.AFKAWSLAR.L		233 - 241
	1071.5345	1070.5291	1	-1.75	1		K.SHCIAEAKR.D	Carbamidomethyl: 3	310 - 318
	1083.5810	1082.5873	1	-12.53	1		K.YLYEIARR.H		161 - 168
	1138.4743	1137.4907	1	-20.76	1		K.CCTESLVNR.R	Carbamidomethyl: 1, 2	499 - 507
	1142.6847	1141.7071	1	-25.92	1		K.KQTALVELLK.H		548 - 557
	1219.6003	1218.5993	1	-5.19	1		R.DTYKSEIAHR.F		25 - 34
	1274.6415	1273.6343	1	-0.07	1		R.FKDLGEQYFK.G		35 - 44
	1345.7100	1344.6898	1	9.54	1		K.HKPHATEEQLR.T		558 - 568
	1455.8236	1454.7994	1	11.62	1		R.RHPDYSVSLLLR.I		360 - 371
	1471.6753	1470.6661	1	1.31	1		K.YICENQDTISTK.L	Carbamidomethyl: 3	286 - 297
	1479.8041	1478.7882	1	5.85	1		K.LGEYGFQNALIVR.Y		421 - 433
	1495.8429	1494.8406	1	-3.35	1		K.VPQVSTPTLVEVAR.K		438 - 451
	1532.7836	1531.7738	1	1.62	1		K.LKECCDKPLLEK.S	Carbamidomethyl: 4, 5	298 - 309
	1623.9559	1622.9356	1	8.06	1		K.VPQVSTPTLVEVARK.L		438 - 452
	1652.8419	1651.8240	1	6.45	1		R.LSCAEDYLSLVLNR.L	Carbamidomethyl: 3	469 - 482
	1909.9671	1908.9404	1	10.17	1		R.RPCFSALTPDETYKPK.E	Carbamidomethyl: 3	508 - 523
	2247.9575	2246.9355	1	6.56	1		K.ECCHGDLLECADDRADLAK.Y	Carbamidomethyl: 2, 3, 10	267 - 285
	2612.1805	2611.2112	1	-14.54	1		R.DELPADLNPLEHDFVEDKEVCK.N	Carbamidomethyl: 21	319 - 340
	3194.3793	3193.4783	1	-33.27	1		R.TVLGNFAAFVQKCCAAPDHEACFAVEGPK.F	Carbamidomethyl: 13, 14, 22	569 - 597
MS/MS	Accession	Protein	MW [kDa]	pI	#Alt. Proteins	Scores	#Peptides	SC [%]	RMS90 [ppm]	Rank
	sp|P08835|ALBU_PIG	Serum albumin OS=Sus scrofa GN=ALB	69.6	6.1	3	81.8 (M:81.8)	2	4.6	7.05	2
	m/z meas.	Mr calc.	z	Δ m/z [ppm]	RMS90 [ppm]	Rt [min]	Scores	#Cmpds.	Rank	P	Sequence	Modifications	Type	Range
	1479.8041	1478.7882	1	5.85	633.65		67.6 (M:67.6)	1	1	0	K.LGEYGFQNALIVR.Y		CID	421 - 433
	1623.9559	1622.9356	1	8.06	877.32		44.7 (M:44.7)	1	1	1	K.KVPQVSTPTLVEVAR.K		CID	437 - 451
	Accession	Protein	MW [kDa]	pI	#Alt. Proteins	Scores	#Peptides	SC [%]	RMS90 [ppm]	Rank
807	sp|P08835|ALBU_PIG	Serum albumin OS=Sus scrofa GN=ALB	69.6	6.1	5	215.0 (M:215.0)	22	32.6	12.14	1
MS	m/z meas.	Mr calc.	z	Δ m/z [ppm]	Rank		Sequence	Modifications	Range
	875.4972	874.5025	1	-14.30	1		R.LSQRFPK.A		242 - 248
	898.4669	897.4742	1	-16.27	1		R.LCVLHEK.T	Carbamidomethyl: 2	483 - 489
	927.4755	926.4862	1	-19.39	1		K.YLYEIAR.R		161 - 167
	947.5146	946.5270	1	-20.74	1		R.LKCASIQK.F	Carbamidomethyl: 3	221 - 228
	1014.5966	1013.6121	1	-22.44	1		K.QTALVELLK.H		549 - 557
	1049.6025	1048.5818	1	12.80	1		R.AFKAWSLAR.L		233 - 241
	1071.5328	1070.5291	1	-3.33	1		K.SHCIAEAKR.D	Carbamidomethyl: 3	310 - 318
	1083.5782	1082.5873	1	-15.13	1		K.YLYEIARR.H		161 - 168
	1138.5222	1137.4907	1	21.28	1		K.CCTESLVNR.R	Carbamidomethyl: 1, 2	499 - 507
	1142.6961	1141.7071	1	-15.99	1		K.KQTALVELLK.H		548 - 557
	1219.6040	1218.5993	1	-2.09	1		R.DTYKSEIAHR.F		25 - 34
	1274.6417	1273.6343	1	0.13	1		R.FKDLGEQYFK.G		35 - 44
	1345.7056	1344.6898	1	6.27	1		K.HKPHATEEQLR.T		558 - 568
	1455.8143	1454.7994	1	5.23	1		R.RHPDYSVSLLLR.I		360 - 371
	1471.6599	1470.6661	1	-9.16	1		K.YICENQDTISTK.L	Carbamidomethyl: 3	286 - 297
	1479.8130	1478.7882	1	11.86	1		K.LGEYGFQNALIVR.Y		421 - 433
	1495.8559	1494.8406	1	5.36	1		K.VPQVSTPTLVEVAR.K		438 - 451
	1532.7857	1531.7738	1	3.02	1		K.LKECCDKPLLEK.S	Carbamidomethyl: 4, 5	298 - 309
	1539.8193	1538.8127	1	-0.40	1		R.LCVLHEKTPVSEK.V	Carbamidomethyl: 2	483 - 495
	1623.9658	1622.9356	1	14.16	1		K.VPQVSTPTLVEVARK.L		438 - 452
	1652.8397	1651.8240	1	5.14	1		R.LSCAEDYLSLVLNR.L	Carbamidomethyl: 3	469 - 482
	1910.0019	1908.9404	1	28.40	1		R.RPCFSALTPDETYKPK.E	Carbamidomethyl: 3	508 - 523
MS/MS	Accession	Protein	MW [kDa]	pI	#Alt. Proteins	Scores	#Peptides	SC [%]	RMS90 [ppm]	Rank
	sp|P08835|ALBU_PIG	Serum albumin OS=Sus scrofa GN=ALB	69.6	6.1	1	151.6 (M:151.6)	2	4.8	10.66	1
	m/z meas.	Mr calc.	z	Δ m/z [ppm]	Rank	Scores	Sequence	Modifications	Range	RMS90 [ppm]
	1623.9658	1622.9356	1	14.16	1	108.0 (M:108.0)	K.KVPQVSTPTLVEVAR.K		437 - 451	694.83
	1652.8397	1651.8240	1	5.14	1	70.6 (M:70.6)	R.LSCAEDYLSLVLNR.L	Carbamidomethyl: 3	469 - 482	694.36
	Accession	Protein	MW [kDa]	pI	#Alt. Proteins	Scores	#Peptides	SC [%]	RMS90 [ppm]	Rank
809	sp|P08835|ALBU_PIG	Serum albumin OS=Sus scrofa GN=ALB	69.6	6.1	6	164.0 (M:164.0)	18	26.4	38.89	1
MS	m/z meas.	Mr calc.	z	Δ m/z [ppm]	Rank		Sequence	Modifications	Range
	875.5429	874.5025	1	37.85	1		R.LSQRFPK.A		242 - 248
	898.5153	897.4742	1	37.60	1		R.LCVLHEK.T	Carbamidomethyl: 2	483 - 489
	927.5260	926.4862	1	35.07	1		K.YLYEIAR.R		161 - 167
	947.5665	946.5270	1	34.06	1		R.LKCASIQK.F	Carbamidomethyl: 3	221 - 228
	1014.6470	1013.6121	1	27.25	1		K.QTALVELLK.H		549 - 557
	1067.5139	1066.4753	1	29.34	1		K.QNCELFEK.L	Carbamidomethyl: 3	413 - 420
	1071.5782	1070.5291	1	39.00	1		K.SHCIAEAKR.D	Carbamidomethyl: 3	310 - 318
	1072.5997	1071.5601	1	30.19	1		K.FQPLVDEPK.N		400 - 408
	1138.5454	1137.4907	1	41.63	1		K.CCTESLVNR.R	Carbamidomethyl: 1, 2	499 - 507
	1142.7633	1141.7071	1	42.85	1		K.KQTALVELLK.H		548 - 557
	1219.6558	1218.5993	1	40.38	1		R.DTYKSEIAHR.F		25 - 34
	1274.7042	1273.6343	1	49.16	1		R.FKDLGEQYFK.G		35 - 44
	1471.7333	1470.6661	1	40.74	1		K.YICENQDTISTK.L	Carbamidomethyl: 3	286 - 297
	1479.8639	1478.7882	1	46.26	1		K.LGEYGFQNALIVR.Y		421 - 433
	1495.9121	1494.8406	1	42.96	1		K.VPQVSTPTLVEVAR.K		438 - 451
	1532.8539	1531.7738	1	47.50	1		K.LKECCDKPLLEK.S	Carbamidomethyl: 4, 5	298 - 309
	1624.0171	1622.9356	1	45.70	1		K.VPQVSTPTLVEVARK.L		438 - 452
	1652.9050	1651.8240	1	44.65	1		R.LSCAEDYLSLVLNR.L	Carbamidomethyl: 3	469 - 482
MS/MS	Accession	Protein	MW [kDa]	pI	#Alt. Proteins	Scores	#Peptides	SC [%]	RMS90 [ppm]	Rank
	sp|P08835|ALBU_PIG	Serum albumin OS=Sus scrofa GN=ALB	69.6	6.1	3	92.7 (M:92.7)	2	4.6	45.99	1
	m/z meas.	Mr calc.	z	Δ m/z [ppm]	Rank	Scores	Sequence	Modifications	Range	RMS90 [ppm]
	1479.8639	1478.7882	1	46.26	1	34.8 (M:34.8)	K.LGEYGFQNALIVR.Y		421 - 433	393.66
	1624.0171	1622.9356	1	45.70	1	85.4 (M:85.4)	K.KVPQVSTPTLVEVAR.K		437 - 451	605.72
	Accession	Protein	MW [kDa]	pI	#Alt. Proteins	Scores	#Peptides	SC [%]	RMS90 [ppm]	Rank
848	sp|P50447|A1AT_PIG	Alpha-1-antitrypsin OS=Sus scrofa GN=SERPINA1	47.2	5.5	1	83.5 (M:83.5)	16	41.6	27.75	1
MS	m/z meas.	Mr calc.	z	Δ m/z [ppm]	Rank		Sequence	Modifications	Range
	888.5295	887.4964	1	29.11	1		R.AVLTIDEK.G		363 - 370
	1015.6458	1014.6073	1	30.74	1		K.SLLGNLGITK.V		328 - 337
	1040.4983	1039.4644	1	25.54	1		K.CINDYVEK.G	Carbamidomethyl: 1	183 - 190
	1110.6355	1109.5968	1	28.29	1		K.LTISGTYDLK.S		318 - 327
	1226.6866	1225.6455	1	27.53	1		R.YPSSANLHLPK.L		307 - 317
	1227.6807	1226.6329	1	32.99	1		K.LHQLEDMLTK.E		287 - 296
	1243.6699	1242.6278	1	27.95	1		K.LHQLEDMLTK.E	Oxidation: 7	287 - 296
	1382.7987	1381.7466	1	32.42	1		K.RYPSSANLHLPK.L		306 - 317
	1388.6506	1387.6013	1	30.26	1		R.LGMFDLHHCDK.L	Carbamidomethyl: 9; Oxidation: 3	251 - 261
	1597.8783	1596.8300	1	25.64	1		R.IAPNLADFAFSLYR.Q		53 - 66
	1645.9509	1644.8916	1	31.64	1		K.FNKPFLFLIYDTK.T		393 - 405
	1654.7416	1653.6815	1	31.95	1		R.HDHEQHQEAACHR.I	Carbamidomethyl: 11	40 - 52
	1964.0058	1962.9422	1	28.66	1		K.VFSDEADLSGVTEEQPLK.L		338 - 355
	2226.2190	2225.1613	1	22.62	1		K.GTEATGATILEAIPMSIPPNVK.F	Oxidation: 15	371 - 392
	2952.4099	2951.3349	1	22.94	1		K.WEKPFEVEQTTEEDFHVDEETTVK.V		221 - 244
	3137.5319	3136.4513	1	23.36	1		K.GKWEKPFEVEQTTEEDFHVDEETTVK.V		219 - 244
MS/MS	Accession	Protein	MW [kDa]	pI	#Alt. Proteins	Scores	#Peptides	SC [%]	RMS90 [ppm]	Rank
	sp|P50447|A1AT_PIG	Alpha-1-antitrypsin OS=Sus scrofa GN=SERPINA1	47.2	5.5	2	104.3 (M:104.3)	2	5.9	50.82	1
	m/z meas.	Mr calc.	z	Δ m/z [ppm]	Rank	Scores	Sequence	Modifications	Range	RMS90 [ppm]
	1382.7987	1381.7466	1	32.42	1	57.5 (M:57.5)	K.RYPSSANLHLPK.L		306 - 317	478.59
	1597.8783	1596.7685	1	64.15	1	76.8 (M:76.8)	K.NLYHSEAFSINFR.D		163 - 175	381.00
	sp|P29700|FETUA_PIG	Alpha-2-HS-glycoprotein (Fragment) OS=Sus scrofa GN=AHSG	38.4	5.4	1	87.3 (M:87.3)	1	5.8	25.86	2
	m/z meas.	Mr calc.	z	Δ m/z [ppm]	Rank	Scores	Sequence	Modifications	Range	RMS90 [ppm]
	2090.0478	2088.9865	1	25.86	1	87.3 (M:87.3)	R.HSFSGVASVESASGEAFHVGK.T		311 - 331	429.55
	Accession	Protein	MW [kDa]	pI	#Alt. Proteins	Scores	#Peptides	SC [%]	RMS90 [ppm]	Rank
827	sp|P08835|ALBU_PIG	Serum albumin OS=Sus scrofa GN=ALB	69.6	6.1	5	265.0 (M:265.0)	26	42.8	24.05	1
MS	m/z meas.	Mr calc.	z	Δ m/z [ppm]	Rank		Sequence	Modifications	Range
	875.5285	874.5025	1	21.39	1		R.LSQRFPK.A		242 - 248
	898.5019	897.4742	1	22.75	1		R.LCVLHEK.T	Carbamidomethyl: 2	483 - 489
	927.5120	926.4862	1	19.96	1		K.YLYEIAR.R		161 - 167
	947.5575	946.5270	1	24.50	1		R.LKCASIQK.F	Carbamidomethyl: 3	221 - 228
	1014.6367	1013.6121	1	17.04	1		K.QTALVELLK.H		549 - 557
	1049.6095	1048.5818	1	19.42	1		R.AFKAWSLAR.L		233 - 241
	1071.5722	1070.5291	1	33.38	1		K.SHCIAEAKR.D	Carbamidomethyl: 3	310 - 318
	1072.5938	1071.5601	1	24.64	1		K.FQPLVDEPK.N		400 - 408
	1083.6221	1082.5873	1	25.45	1		K.YLYEIARR.H		161 - 168
	1138.5172	1137.4907	1	16.89	1		K.CCTESLVNR.R	Carbamidomethyl: 1, 2	499 - 507
	1142.7382	1141.7071	1	20.89	1		K.KQTALVELLK.H		548 - 557
	1219.6403	1218.5993	1	27.67	1		R.DTYKSEIAHR.F		25 - 34
	1274.6761	1273.6343	1	27.13	1		R.FKDLGEQYFK.G		35 - 44
	1345.7290	1344.6898	1	23.71	1		K.HKPHATEEQLR.T		558 - 568
	1455.8528	1454.7994	1	31.69	1		R.RHPDYSVSLLLR.I		360 - 371
	1471.7084	1470.6661	1	23.80	1		K.YICENQDTISTK.L	Carbamidomethyl: 3	286 - 297
	1479.8409	1478.7882	1	30.73	1		K.LGEYGFQNALIVR.Y		421 - 433
	1495.8856	1494.8406	1	25.22	1		K.VPQVSTPTLVEVAR.K		438 - 451
	1532.8189	1531.7738	1	24.67	1		K.LKECCDKPLLEK.S	Carbamidomethyl: 4, 5	298 - 309
	1535.8256	1534.7814	1	24.04	1		K.NLIKQNCELFEK.L	Carbamidomethyl: 7	409 - 420
	1539.8387	1538.8127	1	12.20	1		R.LCVLHEKTPVSEK.V	Carbamidomethyl: 2	483 - 495
	1623.9897	1622.9356	1	28.85	1		K.VPQVSTPTLVEVARK.L		438 - 452
	1652.8838	1651.8240	1	31.83	1		R.LSCAEDYLSLVLNR.L	Carbamidomethyl: 3	469 - 482
	1910.0071	1908.9404	1	31.12	1		R.RPCFSALTPDETYKPK.E	Carbamidomethyl: 3	508 - 523
	2248.0109	2246.9355	1	30.33	1		K.ECCHGDLLECADDRADLAK.Y	Carbamidomethyl: 2, 3, 10	267 - 285
	2612.2716	2611.2112	1	20.35	1		R.DELPADLNPLEHDFVEDKEVCK.N	Carbamidomethyl: 21	319 - 340
MS/MS	Accession	Protein	MW [kDa]	pI	#Alt. Proteins	Scores	#Peptides	SC [%]	RMS90 [ppm]	Rank
	sp|P08835|ALBU_PIG	Serum albumin OS=Sus scrofa GN=ALB	69.6	6.1	3	125.2 (M:125.2)	2	4.6	29.81	1
	m/z meas.	Mr calc.	z	Δ m/z [ppm]	Rank	Scores	Sequence	Modifications	Range	RMS90 [ppm]
	1479.8409	1478.7882	1	30.73	1	51.0 (M:51.0)	K.LGEYGFQNALIVR.Y		421 - 433	581.97
	1623.9897	1622.9356	1	28.85	1	105.2 (M:105.2)	K.KVPQVSTPTLVEVAR.K		437 - 451	594.85
	Accession	Protein	MW [kDa]	pI	#Alt. Proteins	Scores	#Peptides	SC [%]	RMS90 [ppm]	Rank
853	sp|P86206|CH60_MESAU	60 kDa heat shock protein, mitochondrial (Fragments) OS=Mesocricetus auratus GN=HSPD1	29.0	4.6	1	76.3 (M:76.3)	10	52.4	40.77	1
MS	m/z meas.	Mr calc.	z	Δ m/z [ppm]	Rank		Sequence	Modifications	Range
	1572.9784	1571.8957	1	47.99	1		R.GVMLAVDAVIAELKK.T	Oxidation: 3	70 - 84
	1632.8955	1631.8440	1	27.09	1		K.KTLNDELEIIEGMK.F		84 - 97
	1905.1496	1904.0480	1	49.53	1		K.ISSVQSIVPALEIANAHR.K		127 - 144
	1923.0382	1921.9455	1	44.43	1		K.TLNDELEIIEGMKFDR.G		85 - 100
	2033.2462	2032.1429	1	47.21	1		K.KISSVQSIVPALEIANAHR.K		126 - 144
	2129.2289	2128.1272	1	44.33	1		-.ALMLQGVDLLADAVAVTMGPK.G	Oxidation: 3	1 - 21
	2145.2258	2144.1221	1	44.92	1		-.ALMLQGVDLLADAVAVTMGPK.G	Oxidation: 3, 18	1 - 21
	2365.4313	2364.3264	1	41.24	1		R.KPLVIIAEDVDGEALSTLVLNR.V		145 - 166
	2451.3577	2450.3931	1	-17.41	1		R.AAVEEGIVLGGGCALLRIGIEIIK.R	Carbamidomethyl: 13	247 - 270
	2560.3550	2559.2413	1	41.58	1		K.LVQDVANNTNEEAGDGTTTATVLAR.G		36 - 60
MS/MS	Accession	Protein	MW [kDa]	pI	#Alt. Proteins	Scores	#Peptides	SC [%]	RMS90 [ppm]	Rank
	sp|P18687|CH60_CRIGR	60 kDa heat shock protein, mitochondrial OS=Cricetulus griseus GN=HSPD1	61.0	5.7	7	359.8 (M:359.8)	3	10.5	47.33	1
	m/z meas.	Mr calc.	z	Δ m/z [ppm]	Rank	Scores	Sequence	Modifications	Range	RMS90 [ppm]
	1684.9899	1683.8978	1	50.35	1	170.7 (M:170.7)	R.AAVEEGIVLGGGCALLR.C	Carbamidomethyl: 13	430 - 446	309.37
	1905.1496	1904.0480	1	49.53	1	104.6 (M:104.6)	K.ISSVQSIVPALEIANAHR.K		251 - 268	453.03
	2560.3550	2559.2413	1	41.58	1	147.7 (M:147.7)	K.LVQDVANNTNEEAGDGTTTATVLAR.S		97 - 121	517.30
	Accession	Protein	MW [kDa]	pI	#Alt. Proteins	Scores	#Peptides	SC [%]	RMS90 [ppm]	Rank
859	sp|P08835|ALBU_PIG	Serum albumin OS=Sus scrofa GN=ALB	69.6	6.1	2	276.0 (M:276.0)	31	47.0	29.22	1
MS	m/z meas.	Mr calc.	z	Δ m/z [ppm]	Rank		Sequence	Modifications	Range
	875.5460	874.5025	1	41.36	1		R.LSQRFPK.A		242 - 248
	898.5178	897.4742	1	40.36	1		R.LCVLHEK.T	Carbamidomethyl: 2	483 - 489
	910.4898	909.4444	1	41.95	1		K.ADFTEISK.I		249 - 256
	927.5265	926.4862	1	35.61	1		K.YLYEIAR.R		161 - 167
	999.5071	998.4709	1	28.93	1		K.DLGEQYFK.G		37 - 44
	1014.6557	1013.6121	1	35.83	1		K.QTALVELLK.H		549 - 557
	1067.5132	1066.4753	1	28.68	1		K.QNCELFEK.L	Carbamidomethyl: 3	413 - 420
	1072.6028	1071.5601	1	33.06	1		K.FQPLVDEPK.N		400 - 408
	1138.5346	1137.4907	1	32.20	1		K.CCTESLVNR.R	Carbamidomethyl: 1, 2	499 - 507
	1142.7484	1141.7071	1	29.84	1		K.KQTALVELLK.H		548 - 557
	1219.6453	1218.5993	1	31.73	1		R.DTYKSEIAHR.F		25 - 34
	1274.6793	1273.6343	1	29.59	1		R.FKDLGEQYFK.G		35 - 44
	1294.7546	1293.7081	1	30.30	1		R.TVLGNFAAFVQK.C		569 - 580
	1299.7413	1298.6983	1	27.50	1		R.HPDYSVSLLLR.I		361 - 371
	1345.7363	1344.6898	1	29.11	1		K.HKPHATEEQLR.T		558 - 568
	1455.8475	1454.7994	1	28.01	1		R.RHPDYSVSLLLR.I		360 - 371
	1471.7217	1470.6661	1	32.85	1		K.YICENQDTISTK.L	Carbamidomethyl: 3	286 - 297
	1479.8398	1478.7882	1	29.99	1		K.LGEYGFQNALIVR.Y		421 - 433
	1495.8980	1494.8406	1	33.53	1		K.VPQVSTPTLVEVAR.K		438 - 451
	1512.7118	1511.6602	1	29.26	1		K.EDPPACYATVFDK.F	Carbamidomethyl: 6	387 - 399
	1532.8346	1531.7738	1	34.88	1		K.LKECCDKPLLEK.S	Carbamidomethyl: 4, 5	298 - 309
	1623.9944	1622.9356	1	31.73	1		K.VPQVSTPTLVEVARK.L		438 - 452
	1631.8130	1630.8144	1	-5.31	1		K.HVFLGTFLYEYSR.R		347 - 359
	1652.8829	1651.8240	1	31.26	1		R.LSCAEDYLSLVLNR.L	Carbamidomethyl: 3	469 - 482
	1749.7171	1748.6553	1	31.17	1		K.ECCHGDLLECADDR.A	Carbamidomethyl: 2, 3, 10	267 - 280
	1910.0052	1908.9404	1	30.10	1		R.RPCFSALTPDETYKPK.E	Carbamidomethyl: 3	508 - 523
	2113.9275	2112.8775	1	20.21	1		K.VHKECCHGDLLECADDR.A	Carbamidomethyl: 5, 6, 13	264 - 280
	2248.0054	2246.9355	1	27.87	1		K.ECCHGDLLECADDRADLAK.Y	Carbamidomethyl: 2, 3, 10	267 - 285
	2252.1381	2251.0757	1	24.47	1		K.RDELPADLNPLEHDFVEDK.E		318 - 336
	2612.2651	2611.2112	1	17.84	1		R.DELPADLNPLEHDFVEDKEVCK.N	Carbamidomethyl: 21	319 - 340
	2966.3426	2965.2820	1	17.99	1		K.IYEATLEDCCAKEDPPACYATVFDK.F	Carbamidomethyl: 9, 10, 18	375 - 399
MS/MS	Accession	Protein	MW [kDa]	pI	#Alt. Proteins	Scores	#Peptides	SC [%]	RMS90 [ppm]	Rank
	sp|P08835|ALBU_PIG	Serum albumin OS=Sus scrofa GN=ALB	69.6	6.1	3	171.6 (M:171.6)	2	4.6	30.87	1
	m/z meas.	Mr calc.	z	Δ m/z [ppm]	Rank	Scores	Sequence	Modifications	Range	RMS90 [ppm]
	1479.8398	1478.7882	1	29.99	1	100.6 (M:100.6)	K.LGEYGFQNALIVR.Y		421 - 433	336.73
	1623.9944	1622.9356	1	31.73	1	103.5 (M:103.5)	K.KVPQVSTPTLVEVAR.K		437 - 451	349.42
	Accession	Protein	MW [kDa]	pI	#Alt. Proteins	Scores	#Peptides	SC [%]	RMS90 [ppm]	Rank
855	sp|P08835|ALBU_PIG	Serum albumin OS=Sus scrofa GN=ALB	69.6	6.1	1	218.4 (M:218.4)	3	6.4	90.42	1
MS/MS	m/z meas.	Mr calc.	z	Δ m/z [ppm]	Rank	Scores	Sequence	Modifications	Range	RMS90 [ppm]
	1219.7066	1218.5993	1	82.03	1	88.2 (M:88.2)	R.DTYKSEIAHR.F		25 - 34	544.24
	1624.0930	1622.9356	1	92.47	1	112.3 (M:112.3)	K.KVPQVSTPTLVEVAR.K		437 - 451	439.37
	1652.9902	1651.8240	1	96.15	1	74.5 (M:74.5)	R.LSCAEDYLSLVLNR.L	Carbamidomethyl: 3	469 - 482	545.79
	Accession	Protein	MW [kDa]	pI	#Alt. Proteins	Scores	#Peptides	SC [%]	RMS90 [ppm]	Rank
858	sp|P50447|A1AT_PIG	Alpha-1-antitrypsin OS=Sus scrofa GN=SERPINA1	47.2	5.5	4	64.6 (M:64.6)	8	23.0	27.29	1
MS	m/z meas.	Mr calc.	z	Δ m/z [ppm]	Rank		Sequence	Modifications	Range
	888.5001	887.4964	1	-4.01	1		R.AVLTIDEK.G		363 - 370
	1015.6319	1014.6073	1	17.04	1		K.SLLGNLGITK.V		328 - 337
	1040.4904	1039.4644	1	17.99	1		K.CINDYVEK.G	Carbamidomethyl: 1	183 - 190
	1110.6311	1109.5968	1	24.34	1		K.LTISGTYDLK.S		318 - 327
	1226.7039	1225.6455	1	41.62	1		R.YPSSANLHLPK.L		307 - 317
	1243.6807	1242.6278	1	36.66	1		K.LHQLEDMLTK.E	Oxidation: 7	287 - 296
	1964.0089	1962.9422	1	30.24	1		K.VFSDEADLSGVTEEQPLK.L		338 - 355
	2226.2683	2225.1613	1	44.78	1		K.GTEATGATILEAIPMSIPPNVK.F	Oxidation: 15	371 - 392
MS/MS	Accession	Protein	MW [kDa]	pI	#Alt. Proteins	Scores	#Peptides	SC [%]	RMS90 [ppm]	Rank
	sp|P50447|A1AT_PIG	Alpha-1-antitrypsin OS=Sus scrofa GN=SERPINA1	47.2	5.5	2	138.4 (M:138.4)	3	10.2	54.92	1
	m/z meas.	Mr calc.	z	Δ m/z [ppm]	Rank	Scores	Sequence	Modifications	Range	RMS90 [ppm]
	1226.7039	1225.6455	1	41.62	1	46.9 (M:46.9)	R.YPSSANLHLPK.L		307 - 317	529.86
	1597.9652	1596.8300	1	80.01	1	87.7 (M:87.7)	R.IAPNLADFAFSLYR.Q		53 - 66	483.00
	1964.0089	1962.9422	1	30.24	1	57.1 (M:57.1)	K.VFSDEADLSGVTEEQPLK.L		338 - 355	526.98
	Accession	Protein	MW [kDa]	pI	#Alt. Proteins	Scores	#Peptides	SC [%]	RMS90 [ppm]	Rank
863	sp|P29700|FETUA_PIG	Alpha-2-HS-glycoprotein (Fragment) OS=Sus scrofa GN=AHSG	38.4	5.4	1	70.0 (M:70.0)	8	30.4	38.22	1
	m/z meas.	Mr calc.	z	Δ m/z [ppm]	Rank		Sequence	Modifications	Range
	1140.6531	1139.5935	1	45.90	1		K.HTLNQVDSVK.V		55 - 64
	1239.6911	1238.6295	1	43.83	1		K.QDGQFSVLFAK.C		118 - 128
	1488.8411	1487.7732	1	40.72	1		R.GYKHTLNQVDSVK.V		52 - 64
	1678.8979	1677.8951	1	-2.67	1		K.HTLNQVDSVKVWPR.R		55 - 68
	1998.0238	1996.9313	1	42.66	1		R.QLTEHAVEGDCDFHVLK.Q	Carbamidomethyl: 11	101 - 117
	2090.0810	2088.9865	1	41.72	1		R.HSFSGVASVESASGEAFHVGK.T		311 - 331
	2188.2202	2187.1219	1	41.60	1		K.GAQPSIPAADGSVPVVRPCPGR.I	Carbamidomethyl: 19	335 - 356
	2422.1967	2421.1006	1	36.67	1		R.EPACDDVETEQAALAAVDYINK.H	Carbamidomethyl: 4	26 - 47
MS/MS	Accession	Protein	MW [kDa]	pI	#Alt. Proteins	Scores	#Peptides	SC [%]	RMS90 [ppm]	Rank
	sp|P29700|FETUA_PIG	Alpha-2-HS-glycoprotein (Fragment) OS=Sus scrofa GN=AHSG	38.4	5.4	1	122.0 (M:122.0)	2	10.8	42.13	1
	m/z meas.	Mr calc.	z	Δ m/z [ppm]	Rank	Scores	Sequence	Modifications	Range	RMS90 [ppm]
	1998.0238	1996.9313	1	42.66	1	102.5 (M:102.5)	R.QLTEHAVEGDCDFHVLK.Q	Carbamidomethyl: 11	101 - 117	263.92
	2188.2202	2187.1219	1	41.60	1	44.4 (M:44.4)	K.GAQPSIPAADGSVPVVRPCPGR.I	Carbamidomethyl: 19	335 - 356	469.73
	Accession	Protein	MW [kDa]	pI	#Alt. Proteins	Scores	#Peptides	SC [%]	RMS90 [ppm]	Rank
866	sp|P08835|ALBU_PIG	Serum albumin OS=Sus scrofa GN=ALB	69.6	6.1	1	107.6 (M:107.6)	1	2.5	71.80	1
MS/MS	m/z meas.	Mr calc.	z	Δ m/z [ppm]	Rank	Scores	Sequence	Modifications	Range	RMS90 [ppm]
	1624.0594	1622.9356	1	71.79	1	107.6 (M:107.6)	K.KVPQVSTPTLVEVAR.K		437 - 451	555.77
	Accession	Protein	MW [kDa]	pI	#Alt. Proteins	Scores	#Peptides	SC [%]	RMS90 [ppm]	Rank
867	sp|P08835|ALBU_PIG	Serum albumin OS=Sus scrofa GN=ALB	69.6	6.1	3	176.9 (M:176.9)	3	6.9	59.85	1
MS/MS	m/z meas.	Mr calc.	z	Δ m/z [ppm]	Rank	Scores	Sequence	Modifications	Range	RMS90 [ppm]
	1479.8831	1478.7882	1	59.22	1	55.3 (M:55.3)	K.LGEYGFQNALIVR.Y		421 - 433	791.76
	1624.0417	1622.9356	1	60.89	1	103.7 (M:103.7)	K.KVPQVSTPTLVEVAR.K		437 - 451	560.92
	1652.9294	1651.8240	1	59.41	1	73.2 (M:73.2)	R.LSCAEDYLSLVLNR.L	Carbamidomethyl: 3	469 - 482	564.58
	Accession	Protein	MW [kDa]	pI	#Alt. Proteins	Scores	#Peptides	SC [%]	RMS90 [ppm]	Rank
870	sp|P50447|A1AT_PIG	Alpha-1-antitrypsin OS=Sus scrofa GN=SERPINA1	47.2	5.5	2	246.2 (M:246.2)	3	10.5	78.09	1
MS/MS	m/z meas.	Mr calc.	z	Δ m/z [ppm]	Rank	Scores	Sequence	Modifications	Range	RMS90 [ppm]
	1382.8652	1381.7466	1	80.48	1	50.0 (M:50.0)	K.RYPSSANLHLPK.L		306 - 317	610.29
	1597.9641	1596.8300	1	79.34	1	86.0 (M:86.0)	R.IAPNLADFAFSLYR.Q		53 - 66	531.59
	1964.0954	1962.9422	1	74.31	1	170.1 (M:170.1)	K.VFSDEADLSGVTEEQPLK.L		338 - 355	540.94
	Accession	Protein	MW [kDa]	pI	#Alt. Proteins	Scores	#Peptides	SC [%]	RMS90 [ppm]	Rank
871	sp|P29700|FETUA_PIG	Alpha-2-HS-glycoprotein (Fragment) OS=Sus scrofa GN=AHSG	38.4	5.4	1	237.4 (M:237.4)	4	20.2	69.92	1
MS/MS	m/z meas.	Mr calc.	z	Δ m/z [ppm]	Rank	Scores	Sequence	Modifications	Range	RMS90 [ppm]
	1488.8866	1487.7732	1	71.24	1	105.2 (M:105.2)	R.GYKHTLNQVDSVK.V		52 - 64	441.82
	1998.0797	1996.9313	1	70.65	1	101.8 (M:101.8)	R.QLTEHAVEGDCDFHVLK.Q	Carbamidomethyl: 11	101 - 117	449.81
	2090.1365	2088.9865	1	68.28	1	74.7 (M:74.7)	R.HSFSGVASVESASGEAFHVGK.T		311 - 331	435.52
	2188.2811	2187.1219	1	69.44	1	34.6 (M:34.6)	K.GAQPSIPAADGSVPVVRPCPGR.I	Carbamidomethyl: 19	335 - 356	684.12
	Accession	Protein	MW [kDa]	pI	#Alt. Proteins	Scores	#Peptides	SC [%]	RMS90 [ppm]	Rank
873	TCPE_RAT	T-complex protein 1 subunit epsilon OS=Rattus norvegicus GN=Cct5	59.5	5.4	6	62.2 (M:62.2)	8	16.8	51.86	1
				Δ m/z [ppm]	Rank		Sequence	Modifications	Range
				60.59	1		R.NLIRDNR.V		411 - 417
				53.82	1		R.IADGYEQAAR.I		133 - 142
				45.83	1		R.MILKIDDIR.K		526 - 534
				51.53	1		R.SLHDALCVIR.N	Carbamidomethyl: 7	401 - 410
				50.69	1		K.QQISLATQMVR.M	Oxidation: 9	515 - 525
				52.53	1		R.DVDFELIKVEGK.V		203 - 214
				53.84	1		K.GVIVDKDFSHPQMPK.E	Oxidation: 13	227 - 241
				54.28	1		R.WVGGPEIELIAIATGGR.I		324 - 340
	Accession	Protein	MW [kDa]	pI	#Alt. Proteins	Scores	#Peptides	SC [%]	RMS90 [ppm]	Rank
884	sp|P50447|A1AT_PIG	Alpha-1-antitrypsin OS=Sus scrofa GN=SERPINA1	47.2	5.5	1	183.0 (M:183.0)	18	48.9	32.13	1	commentaire
				Δ m/z [ppm]	Rank		Sequence	Modifications	Range
				37.65	1		K.TKAVLFMGK.V	Oxidation: 7	406 - 414
				40.09	1		K.SLLGNLGITK.V		328 - 337
				30.49	1		K.CINDYVEK.G	Carbamidomethyl: 1	183 - 190
				38.23	1		K.LTISGTYDLK.S		318 - 327
				37.59	1		R.YPSSANLHLPK.L		307 - 317
				41.23	1		K.LHQLEDMLTK.E	Oxidation: 7	287 - 296
				35.66	1		K.RYPSSANLHLPK.L		306 - 317
				31.48	1		K.CINDYVEKGSQGK.I	Carbamidomethyl: 1	183 - 195
				33.53	1		R.IAPNLADFAFSLYR.Q		53 - 66
				37.12	1		K.FNKPFLFLIYDTK.T		393 - 405
				30.33	1		R.HDHEQHQEAACHR.I	Carbamidomethyl: 11	40 - 52
				29.40	1		K.VFSDEADLSGVTEEQPLK.L		338 - 355
				28.20	1		K.GTEATGATILEAIPMSIPPNVK.F	Oxidation: 15	371 - 392
				29.56	1		K.NLYHSEAFSINFRDTEEAK.K		163 - 181
				28.70	1		K.VFSDEADLSGVTEEQPLKLSK.A		338 - 358
				29.32	1		K.FLEDVKNLYHSEAFSINFR.D		157 - 175
				28.61	1		R.AVLTIDEKGTEATGATILEAIPMSIPPNVK.F	Oxidation: 23	363 - 392
				23.98	1		K.GKWEKPFEVEQTTEEDFHVDEETTVK.V		219 - 244
MS/MS	sp|P50447|A1AT_PIG	Alpha-1-antitrypsin OS=Sus scrofa GN=SERPINA1		Δ m/z [ppm]	Rank	Scores	Sequence	Modifications	Range	RMS90 [ppm]
				35.66	1	60.6 (M:60.6)	K.RYPSSANLHLPK.L		306 - 317	504.70
				33.53	1	107.6 (M:107.6)	R.IAPNLADFAFSLYR.Q		53 - 66	408.38
	Accession	Protein	MW [kDa]	pI	#Alt. Proteins	Scores	#Peptides	SC [%]	RMS90 [ppm]	Rank
880	sp|P29700|FETUA_PIG	Alpha-2-HS-glycoprotein (Fragment) OS=Sus scrofa GN=AHSG	38.4	5.4	1	233.4 (M:233.4)	4	20.2	71.21	1
MS/MS	m/z meas.	Mr calc.	z	Δ m/z [ppm]	Rank	Scores	Sequence	Modifications	Range	RMS90 [ppm]
	1488.8914	1487.7732	1	74.45	1	90.0 (M:90.0)	R.GYKHTLNQVDSVK.V		52 - 64	486.94
	1998.0785	1996.9313	1	70.03	1	85.0 (M:85.0)	R.QLTEHAVEGDCDFHVLK.Q	Carbamidomethyl: 11	101 - 117	446.39
	2090.1349	2088.9865	1	67.53	1	104.2 (M:104.2)	R.HSFSGVASVESASGEAFHVGK.T		311 - 331	463.00
	2188.2881	2187.1219	1	72.62	1	33.1 (M:33.1)	K.GAQPSIPAADGSVPVVRPCPGR.I	Carbamidomethyl: 19	335 - 356	718.65
	Accession	Protein	MW [kDa]	pI	#Alt. Proteins	Scores	#Peptides	SC [%]	RMS90 [ppm]	Rank
882	sp|P29700|FETUA_PIG	Alpha-2-HS-glycoprotein (Fragment) OS=Sus scrofa GN=AHSG	38.4	5.4	1	271.7 (M:271.7)	4	19.3	47.29	1
MS/MS	m/z meas.	Mr calc.	z	Δ m/z [ppm]	Rank	Scores	Sequence	Modifications	Range	RMS90 [ppm]
	1140.6589	1139.5935	1	50.93	1	74.2 (M:74.2)	K.HTLNQVDSVK.V		55 - 64	489.83
	1998.0325	1996.9313	1	47.03	1	99.1 (M:99.1)	R.QLTEHAVEGDCDFHVLK.Q	Carbamidomethyl: 11	101 - 117	435.71
	2090.0915	2088.9865	1	46.78	1	137.0 (M:137.0)	R.HSFSGVASVESASGEAFHVGK.T		311 - 331	453.66
	2188.2258	2187.1219	1	44.17	1	40.9 (M:40.9)	K.GAQPSIPAADGSVPVVRPCPGR.I	Carbamidomethyl: 19	335 - 356	613.35
	Accession	Protein	MW [kDa]	pI	#Alt. Proteins	Scores	#Peptides	SC [%]	RMS90 [ppm]	Rank
887	sp|P29700|FETUA_PIG	Alpha-2-HS-glycoprotein (Fragment) OS=Sus scrofa GN=AHSG	38.4	5.4	1	210.2 (M:210.2)	4	20.2	63.22	1
MS/MS	m/z meas.	Mr calc.	z	Δ m/z [ppm]	Rank	Scores	Sequence	Modifications	Range	RMS90 [ppm]
	1488.8672	1487.7732	1	58.22	1	88.0 (M:88.0)	R.GYKHTLNQVDSVK.V		52 - 64	432.28
	1998.0717	1996.9313	1	66.65	1	107.3 (M:107.3)	R.QLTEHAVEGDCDFHVLK.Q	Carbamidomethyl: 11	101 - 117	457.84
	2090.1220	2088.9865	1	61.37	1	53.4 (M:53.4)	R.HSFSGVASVESASGEAFHVGK.T		311 - 331	567.00
	2188.2740	2187.1219	1	66.22	1	40.2 (M:40.2)	K.GAQPSIPAADGSVPVVRPCPGR.I	Carbamidomethyl: 19	335 - 356	605.31
	Accession	Protein	MW [kDa]	pI	#Alt. Proteins	Scores	#Peptides	SC [%]	RMS90 [ppm]	Rank
896	sp|P50447|A1AT_PIG	Alpha-1-antitrypsin OS=Sus scrofa GN=SERPINA1	47.2	5.5	2	250.2 (M:250.2)	3	10.5	57.61	1
MS/MS	m/z meas.	Mr calc.	z	Δ m/z [ppm]	Rank	Scores	Sequence	Modifications	Range	RMS90 [ppm]
	1382.8326	1381.7466	1	56.91	1	68.9 (M:68.9)	K.RYPSSANLHLPK.L		306 - 317	390.50
	1597.9119	1596.8300	1	46.68	1	93.3 (M:93.3)	R.IAPNLADFAFSLYR.Q		53 - 66	365.83
	1964.0818	1962.9422	1	67.38	1	149.4 (M:149.4)	K.VFSDEADLSGVTEEQPLK.L		338 - 355	453.17
	Accession	Protein	MW [kDa]	pI	#Alt. Proteins	Scores	#Peptides	SC [%]	RMS90 [ppm]	Rank
903	sp|Q4VIT4|PDIA3_CHLAE	Protein disulfide-isomerase A3 OS=Chlorocebus aethiops GN=PDIA3	56.7	6.2	7	121.7 (M:121.7)	2	7.7	58.97	1
MS/MS	m/z meas.	Mr calc.	z	Δ m/z [ppm]	Rank	Scores	Sequence	Modifications	Range	RMS90 [ppm]
	1515.8511	1514.7518	1	60.71	1	87.6 (M:87.6)	R.FLQDYFDGNLKR.Y		352 - 363	608.57
	1652.8617	1651.7590	1	57.72	1	65.2 (M:65.2)	K.IFRDGEEAGAYDGPR.T		105 - 119	416.09
	Accession	Protein	MW [kDa]	pI	#Alt. Proteins	Scores	#Peptides	SC [%]	RMS90 [ppm]	Rank
915	sp|Q2HWU3|CALR_MACFU	Calreticulin OS=Macaca fuscata fuscata GN=CALR	48.1	4.1	9	50.8 (M:50.8)	1	2.2	94.57	1
MS/MS	m/z meas.	Mr calc.	z	Δ m/z [ppm]	Rank	Scores	Sequence	Modifications	Range	RMS90 [ppm]
	1084.7499	1083.6400	1	94.56	1	50.8 (M:50.8)	K.NVLINKDIR.C		154 - 162	481.49
	Accession	Protein	MW [kDa]	pI	#Alt. Proteins	Scores	#Peptides	SC [%]	RMS90 [ppm]	Rank
921	sp|P29700|FETUA_PIG	Alpha-2-HS-glycoprotein (Fragment) OS=Sus scrofa GN=AHSG	38.4	5.4	1	127.8 (M:127.8)	2	8.8	42.82	1
MS/MS	m/z meas.	Mr calc.	z	Δ m/z [ppm]	Rank	Scores	Sequence	Modifications	Range	RMS90 [ppm]
	1140.6526	1139.5935	1	45.43	1	89.4 (M:89.4)	K.HTLNQVDSVK.V		55 - 64	384.10
	2188.2167	2187.1219	1	40.03	1	66.3 (M:66.3)	K.GAQPSIPAADGSVPVVRPCPGR.I	Carbamidomethyl: 19	335 - 356	520.60
	sp|Q2HWU2|PDIA1_MACFU	Protein disulfide-isomerase OS=Macaca fuscata fuscata GN=P4HB	57.3	4.5	39.89	1				8
	m/z meas.	Mr calc.	z	Δ m/z [ppm]	Rank	Scores	Sequence	Modifications	Range	RMS90 [ppm]
	1780.9058	1779.8275	1	39.89	1	99.2 (M:99.2)	K.VDATEESDLAQQYGVR.G		84 - 99	458.59
	Accession	Protein	MW [kDa]	pI	#Alt. Proteins	Scores	#Peptides	SC [%]	RMS90 [ppm]	Rank
926	sp|P02540|DESM_PIG	Desmin OS=Sus scrofa GN=DES	53.6	5.1	4	70.1 (M:70.1)	12	33.8	37.86	1
MS	m/z meas.	Mr calc.	z	Δ m/z [ppm]	Rank		Sequence	Modifications	Range
	986.4544	985.3997	1	48.04	1		K.QEMMEYR.H		320 - 326
	1633.9859	1632.8988	1	48.85	1		R.INLPIQTFSALNFR.E		417 - 430
	2118.1964	2117.0946	1	44.65	1		R.TFGGAPSFPLGSPLSSPVFPR.A		17 - 37
	2245.2518	2244.1386	1	47.16	1		K.LQEEIQLKEEAENNLAAFR.A		195 - 213
	2369.2632	2368.1506	1	44.43	1		K.TIETRDGEVVSEATQQQHEVL.-		451 - 471
	2580.3047	2579.2108	1	33.56	1		R.HQIQSYTCEIDALKGTNDSLMR.Q	Carbamidomethyl: 8	327 - 348
	2596.3143	2595.2057	1	39.01	1		R.HQIQSYTCEIDALKGTNDSLMR.Q	Carbamidomethyl: 8; Oxidation: 21	327 - 348
	2705.2496	2704.1931	1	18.20	1		K.QEMMEYRHQIQSYTCEIDALK.G	Carbamidomethyl: 15; Oxidation: 3, 4	320 - 340
	2987.5686	2986.4560	1	35.24	1		R.VPSSSYGAGELLDFSLADAVNQEFLTTR.T		79 - 106
	3099.6408	3098.5376	1	30.95	1		R.ELQAQLQEQQVQVEMDMSKPDLTAALR.D		250 - 276
	3115.6330	3114.5325	1	29.91	1		R.ELQAQLQEQQVQVEMDMSKPDLTAALR.D	Oxidation: 15	250 - 276
	3131.6428	3130.5275	1	34.52	1		R.ELQAQLQEQQVQVEMDMSKPDLTAALR.D	Oxidation: 15, 17	250 - 276
MS/MS	Accession	Protein	MW [kDa]	pI	#Alt. Proteins	Scores	#Peptides	SC [%]	RMS90 [ppm]	Rank
	sp|P02540|DESM_PIG	Desmin OS=Sus scrofa GN=DES	53.6	5.1	7	392.4 (M:392.4)	4	13.6	50.80	1
	m/z meas.	Mr calc.	z	Δ m/z [ppm]	Rank	Scores	Sequence	Modifications	Range	RMS90 [ppm]
	1528.7896	1527.6954	1	56.90	1	132.0 (M:132.0)	R.FASEASGYQDNIAR.L		357 - 370	334.55
	1633.9859	1632.8988	1	48.85	1	86.9 (M:86.9)	R.INLPIQTFSALNFR.E		417 - 430	404.46
	1673.9476	1672.8533	1	52.01	1	127.6 (M:127.6)	R.FLEQQNAALAAEVNR.L		129 - 143	323.49
	2118.1964	2117.0946	1	44.65	1	141.1 (M:141.1)	R.TFGGAPSFPLGSPLSSPVFPR.A		17 - 37	487.99
	Accession	Protein	MW [kDa]	pI	#Alt. Proteins	Scores	#Peptides	SC [%]	RMS90 [ppm]	Rank
931	sp|P02540|DESM_PIG	Desmin OS=Sus scrofa GN=DES	53.6	5.1	3	64.5 (M:64.5)	11	38.4	26.16	2
MS (mixture)	m/z meas.	Mr calc.	z	Δ m/z [ppm]	Rank		Sequence	Modifications	Range
	1042.5901	1041.5567	1	25.06	2		R.TSGGAGGLGPLR.A		59 - 70
	1250.6591	1249.6190	1	26.18	2		R.VAEIYEEELR.E		152 - 161
	1528.7455	1527.6954	1	28.03	2		R.FASEASGYQDNIAR.L		357 - 370
	1561.8889	1560.8512	1	19.50	2		R.RIESLNEEIAFLK.K		229 - 241
	1587.8431	1586.7900	1	28.84	2		R.TNEKVELQELNDR.F		107 - 119
	1633.9493	1632.8988	1	26.46	2		R.INLPIQTFSALNFR.E		417 - 430
	1673.9064	1672.8533	1	27.38	2		R.FLEQQNAALAAEVNR.L		129 - 143
	2118.1637	2117.0946	1	29.19	2		R.TFGGAPSFPLGSPLSSPVFPR.A		17 - 37
	2245.2055	2244.1386	1	26.54	2		K.LQEEIQLKEEAENNLAAFR.A		195 - 213
	2596.2842	2595.2057	1	27.41	2		R.HQIQSYTCEIDALKGTNDSLMR.Q	Carbamidomethyl: 8; Oxidation: 21	327 - 348
	2987.5380	2986.4560	1	25.01	2		R.VPSSSYGAGELLDFSLADAVNQEFLTTR.T		79 - 106
MS/MS	Accession	Protein	MW [kDa]	pI	#Alt. Proteins	Scores	#Peptides	SC [%]	RMS90 [ppm]	Rank
	sp|Q5XFN2|DESM_CANFA	Desmin OS=Canis familiaris GN=DES	53.3	5.1	7	82.1 (M:82.1)	1	3.2	27.38	1
	m/z meas.	Mr calc.	z	Δ m/z [ppm]	RMS90 [ppm]	Rt [min]	Scores	#Cmpds.	Rank	P	Sequence	Modifications	Type	Range
	1673.9064	1672.8533	1	27.38	387.59		82.1 (M:82.1)	1	1	0	R.FLEQQNAALAAEVNR.L		CID	127 - 141
	Accession	Protein	MW [kDa]	pI	#Alt. Proteins	Scores	#Peptides	SC [%]	RMS90 [ppm]	Rank	commentaire
938	DESM_PIG	Desmin OS=Sus scrofa GN=DES	53.6	5.1	7	196.0 (M:196.0)	23	55.6	27.20	1
				Δ m/z [ppm]	Rank		Sequence	Modifications	Range
				31.92	1		R.FANYIEK.V		120 - 126
				68.20	1		K.GTNDSLMR.Q	Oxidation: 7	341 - 348
				32.78	1		R.ADVDAATLAR.I		214 - 223
				39.67	1		R.HLKDEMAR.H	Oxidation: 6	377 - 384
				13.14	1		K.KVHEEEIR.E		242 - 249
				24.13	1		R.TSGGAGGLGPLR.A		59 - 70
				31.99	1		R.KLLEGEESR.I		408 - 416
				19.07	1		R.QVEVLTNQR.A		166 - 174
				22.71	1		R.RQVEVLTNQR.A		165 - 174
				22.14	1		R.VAEIYEEELR.E		152 - 161
				14.45	1		K.NISEAEEWYK.S		289 - 298
				25.43	1		K.MALDVEIATYR.K	Oxidation: 1	397 - 407
				22.98	1		K.MALDVEIATYRK.L	Oxidation: 1	397 - 408
				30.55	1		R.FASEASGYQDNIAR.L		357 - 370
				28.28	1		R.TNEKVELQELNDR.F		107 - 119
				38.57	1		R.INLPIQTFSALNFR.E		417 - 430
				34.1	1		R.VAEIYEEELRELR.R		152 - 164
				28.72	1		R.FLEQQNAALAAEVNR.L		129 - 143
				32.6	1		K.VSDLTQAANKNNDALR.Q		301 - 316
				29.69	1		R.DGEVVSEATQQQHEVL.-		456 - 471
				30.54	1		R.TFGGAPSFPLGSPLSSPVFPR.A		17 - 37
				28.23	1		K.LQEEIQLKEEAENNLAAFR.A		195 - 213
				5.14	1		R.VPSSSYGAGELLDFSLADAVNQEFLTTR.T		79 - 106
MS	sp|P02540|DESM_PIG	Desmin OS=Sus scrofa GN=DES PE=1 SV=4	53.6	5.1	7	186.0 (M:186.0)	22	53.9	26.50	1
				Δ m/z [ppm]	Rank		Sequence	Modifications	Range
				-31.92	1		R.FANYIEK.V		120 - 126
				-32.78	1		R.ADVDAATLAR.I		214 - 223
				39.67	1		R.HLKDEMAR.H	Oxidation: 6	377 - 384
				13.14	1		K.KVHEEEIR.E		242 - 249
				-24.13	1		R.TSGGAGGLGPLR.A		59 - 70
				-31.99	1		R.KLLEGEESR.I		408 - 416
				-19.07	1		R.QVEVLTNQR.A		166 - 174
				-22.71	1		R.RQVEVLTNQR.A		165 - 174
				-22.14	1		R.VAEIYEEELR.E		152 - 161
				-14.45	1		K.NISEAEEWYK.S		289 - 298
				-25.43	1		K.MALDVEIATYR.K	Oxidation: 1	397 - 407
				-22.98	1		K.MALDVEIATYRK.L	Oxidation: 1	397 - 408
				-30.55	1		R.FASEASGYQDNIAR.L		357 - 370
				-28.28	1		R.TNEKVELQELNDR.F		107 - 119
				-38.57	1		R.INLPIQTFSALNFR.E		417 - 430
				-34.10	1		R.VAEIYEEELRELR.R		152 - 164
				-28.72	1		R.FLEQQNAALAAEVNR.L		129 - 143
				-32.60	1		K.VSDLTQAANKNNDALR.Q		301 - 316
				-29.69	1		R.DGEVVSEATQQQHEVL.-		456 - 471
				-30.54	1		R.TFGGAPSFPLGSPLSSPVFPR.A		17 - 37
				-28.23	1		K.LQEEIQLKEEAENNLAAFR.A		195 - 213
				5.14	1		R.VPSSSYGAGELLDFSLADAVNQEFLTTR.T		79 - 106
	Accession	Protein	MW [kDa]	pI	#Alt. Proteins	Scores	#Peptides	SC [%]	RMS90 [ppm]	Rank
963	sp|P02554|TBB_PIG	Tubulin beta chain OS=Sus scrofa	49.8	4.6	1	224.0 (M:224.0)	36	70.6	22.83	3
MS	m/z meas.	Mr calc.	z	Δ m/z [ppm]	Rank		Sequence	Modifications	Range
	1028.5427	1027.5121	1	22.69	14		K.TAVCDIPPR.G	Carbamidomethyl: 4	351 - 359
	1039.6158	1038.5862	1	21.46	14		R.YLTVAAVFR.G		310 - 318
	1065.4482	1064.4202	1	19.54	14		K.NMMAACDPR.H	Carbamidomethyl: 6	298 - 306
	1077.5577	1076.5251	1	23.56	14		K.IREEYPDR.I		155 - 162
	1081.4427	1080.4151	1	18.80	14		K.NMMAACDPR.H	Carbamidomethyl: 6; Oxidation: 2	298 - 306
	1130.6165	1129.5880	1	18.80	14		R.FPGQLNADLR.K		242 - 251
	1143.6583	1142.6270	1	20.98	14		K.LAVNMVPFPR.L		253 - 262
	1159.6580	1158.6219	1	24.79	14		K.LAVNMVPFPR.L	Oxidation: 5	253 - 262
	1229.6232	1228.5910	1	20.26	14		R.ISEQFTAMFR.R		381 - 390
	1245.6217	1244.5860	1	22.84	14		R.ISEQFTAMFR.R	Oxidation: 8	381 - 390
	1258.7196	1257.6830	1	23.29	14		R.FPGQLNADLRK.L		242 - 252
	1271.7580	1270.7220	1	22.60	14		R.KLAVNMVPFPR.L		252 - 262
	1287.7572	1286.7169	1	25.60	14		R.KLAVNMVPFPR.L	Oxidation: 6	252 - 262
	1319.7352	1318.6955	1	24.58	14		R.IMNTFSVVPSPK.V		163 - 174
	1335.7260	1334.6904	1	21.18	14		R.IMNTFSVVPSPK.V	Oxidation: 2	163 - 174
	1385.7239	1384.6922	1	17.65	14		R.ISEQFTAMFRR.K		381 - 391
	1401.7303	1400.6871	1	25.63	14		R.ISEQFTAMFRR.K	Oxidation: 8	381 - 391
	1446.7179	1445.6820	1	19.73	14		K.EVDEQMLNVQNK.N		325 - 336
	1462.7133	1461.6770	1	19.89	14		K.EVDEQMLNVQNK.N	Oxidation: 6	325 - 336
	1615.8739	1614.8287	1	23.47	14		R.AILVDLEPGTMDSVR.S		63 - 77
	1620.8739	1619.8283	1	23.65	14		R.LHFFMPGFAPLTSR.G		263 - 276
	1631.8721	1630.8236	1	25.26	14		R.AILVDLEPGTMDSVR.S	Oxidation: 11	63 - 77
	1636.8726	1635.8232	1	25.78	14		R.LHFFMPGFAPLTSR.G	Oxidation: 5	263 - 276
	1696.8759	1695.8257	1	25.29	14		K.NSSYFVEWIPNNVK.T		337 - 350
	1707.9001	1706.8549	1	22.21	14		R.ALTVPELTQQMFDAK.N	Oxidation: 11	283 - 297
	1822.9707	1821.9156	1	26.27	14		R.EIVHIQAGQCGNQIGAK.F	Carbamidomethyl: 10	3 - 19
	1873.9883	1872.9292	1	27.68	14		K.MSATFIGNSTAIQELFK.R	Oxidation: 1	363 - 379
	1959.0377	1957.9745	1	28.52	14		K.GHYTEGAELVDSVLDVVR.K		104 - 121
	2087.1372	2086.0695	1	28.97	14		K.GHYTEGAELVDSVLDVVRK.E		104 - 122
	2110.1205	2109.0572	1	26.59	14		-.MREIVHIQAGQCGNQIGAK.F	Carbamidomethyl: 12	1 - 19
	2126.1130	2125.0521	1	25.24	14		-.MREIVHIQAGQCGNQIGAK.F	Carbamidomethyl: 12; Oxidation: 1	1 - 19
	2708.4031	2707.3309	1	23.95	14		K.LTTPTYGDLNHLVSATMSGVTTCLR.F	Carbamidomethyl: 23	217 - 241
	2724.3994	2723.3259	1	24.32	14		K.LTTPTYGDLNHLVSATMSGVTTCLR.F	Carbamidomethyl: 23; Oxidation: 17	217 - 241
	2798.4076	2797.3361	1	22.94	14		R.SGPFGQIFRPDNFVFGQSGAGNNWAK.G		78 - 103
	3102.4774	3101.4003	1	22.51	14		K.FWEVISDEHGIDPTGSYHGDSDLQLER.I		20 - 46
	3327.6026	3326.5217	1	22.10	14		K.ESESCDCLQGFQLTHSLGGGTGSGMGTLLISK.I	Carbamidomethyl: 5, 7	123 - 154
MS/MS	Accession	Protein	MW [kDa]	pI	#Alt. Proteins	Scores	#Peptides	SC [%]	RMS90 [ppm]	Rank
	sp|Q2HJ81|TBB6_BOVIN	Tubulin beta-6 chain OS=Bos taurus GN=TUBB6	49.9	4.6	42	180.4 (M:180.4)	2	6.3	24.16	1
	m/z meas.	Mr calc.	z	Δ m/z [ppm]	Rank	Scores	Sequence	Modifications	Range	RMS90 [ppm]
	1130.6165	1129.5880	1	18.80	1	60.1 (M:60.1)	R.FPGQLNADLR.K		242 - 251	353.64
	1959.0377	1957.9745	1	28.52	1	153.3 (M:153.3)	K.GHYTEGAELVDSVLDVVR.K		104 - 121	438.96
	Accession	Protein	MW [kDa]	pI	#Alt. Proteins	Scores	#Peptides	SC [%]	RMS90 [ppm]	Rank
930	sp|Q16658|FSCN1_HUMAN	Fascin OS=Homo sapiens GN=FSCN1	54.5	7.0	1	81.3 (M:81.3)	11	21.5	41.22	1
MS	m/z meas.	Mr calc.	z	Δ m/z [ppm]	Rank		Sequence	Modifications	Range
	944.4449	943.4036	1	36.10	1		R.YFGGTEDR.L		111 - 118
	1032.5107	1031.4607	1	41.39	1		R.GEHGFIGCR.K	Carbamidomethyl: 8	390 - 398
	1074.6348	1073.5829	1	41.54	1		R.KVTGTLDANR.S		399 - 408
	1100.5655	1099.5047	1	48.63	1		R.RYFGGTEDR.L		110 - 118
	1109.5628	1108.5084	1	42.49	1		K.VAFRDCEGR.Y	Carbamidomethyl: 6	221 - 229
	1142.6452	1141.5880	1	43.71	1		R.FLIVAHDDGR.W		91 - 100
	1190.6917	1189.6343	1	42.11	1		R.YLAPSGPSGTLK.A		230 - 241
	1240.8460	1239.7816	1	46.04	1		K.LINRPIIVFR.G		380 - 389
	1437.7484	1436.6970	1	30.72	1		R.LSCFAQTVSPAEK.W	Carbamidomethyl: 3	119 - 131
	2363.2049	2362.0900	1	45.54	1		R.YFGGTEDRLSCFAQTVSPAEK.W	Carbamidomethyl: 11	111 - 131
	2675.4534	2674.3385	1	40.24	1		K.VGKDELFALEQSCAQVVLQAANER.N	Carbamidomethyl: 13	248 - 271
	Accession	Protein	MW [kDa]	pI	#Alt. Proteins	Scores	#Peptides	SC [%]	RMS90 [ppm]	Rank
950	sp|Q2XVP4|TBA1B_PIG	Tubulin alpha-1B chain OS=Sus scrofa GN=TUBA1B	50.8	4.9	22	135.0 (M:135.0)	16	47	41.53	2
MS	m/z meas.	Mr calc.	z	Δ m/z [ppm]	Rank		Sequence	Modifications	Range
	909.5386	908.4967	1	38.01	3		R.LSVDYGKK.S		157 - 164
	1015.6201	1014.5710	1	41.26	3		K.DVNAAIATIK.T		327 - 336
	1085.6666	1084.6128	1	42.85	3		K.EIIDLVLDR.I		113 - 121
	1249.6021	1248.5454	1	39.59	3		K.YMACCLLYR.G	Carbamidomethyl: 4, 5	312 - 320
	1265.6056	1264.5403	1	45.88	3		K.YMACCLLYR.G	Carbamidomethyl: 4, 5; Oxidation: 2	312 - 320
	1487.9478	1486.8719	1	46.10	3		R.LISQIVSSITASLR.F		230 - 243
	1701.9824	1700.8985	1	45.00	3		R.AVFVDLEPTVIDEVR.T		65 - 79
	1718.9613	1717.8747	1	46.12	3		R.NLDIERPTYTNLNR.L		216 - 229
	1757.0399	1755.9560	1	43.61	3		R.IHFPLATYAPVISAEK.A		265 - 280
	1825.0573	1823.9781	1	39.37	3		K.VGINYQPPTVVPGGDLAK.V		353 - 370
	1864.9899	1863.8971	1	45.84	3		R.AVCMLSNTTAIAEAWAR.L	Carbamidomethyl: 3	374 - 390
	1880.9779	1879.8921	1	41.77	3		R.AVCMLSNTTAIAEAWAR.L	Carbamidomethyl: 3; Oxidation: 4	374 - 390
	2007.9701	2006.8858	1	38.39	3		K.TIGGGDDSFNTFFSETGAGK.H		41 - 60
	2409.3202	2408.2012	1	46.36	3		R.FDGALNVDLTEFQTNLVPYPR.I		244 - 264
	2415.2926	2414.1979	1	36.22	3		R.QLFHPEQLITGKEDAANNYAR.G		85 - 105
	2766.3842	2765.2789	1	35.43	3		K.AYHEQLSVAEITNACFEPANQMVK.C	Carbamidomethyl: 15; Oxidation: 22	281 - 304
MS/MS	Accession	Protein	MW [kDa]	pI	#Alt. Proteins	Scores	#Peptides	SC [%]	RMS90 [ppm]	Rank
	sp|Q2XVP4|TBA1B_PIG	Tubulin alpha-1B chain OS=Sus scrofa GN=TUBA1B	50.8	4.9	36	83.3 (M:83.3)	2	6.4	45.57	1
	m/z meas.	Mr calc.	z	Δ m/z [ppm]	Rank	Scores	Sequence	Modifications	Range		RMS90 [ppm]
	1701.9824	1700.8985	1	45.00	1	83.3 (M:83.3)	R.AVFVDLEPTVIDEVR.T		65 - 79		617.56
	Accession	Protein	MW [kDa]	pI	#Alt. Proteins	Scores	#Peptides	SC [%]	RMS90 [ppm]	Rank
952	sp|P02543|VIME_PIG	Vimentin (Fragments) OS=Sus scrofa GN=VIM	31.0	6.6	1	200.0 (M:200.0)	26	74.9	21.08	5
MS	m/z meas.	Mr calc.	z	Δ m/z [ppm]	Rank		Sequence	Modifications	Range
	914.4721	913.4505	1	15.64	10		R.SYVTTSTR.T		28 - 35
	932.4895	931.4611	1	22.71	10		K.LLEGEESR.I		212 - 219
	970.5980	969.5720	1	19.36	10		R.LRSSVPGVR.L		71 - 79
	1042.5486	1041.5203	1	20.16	10		R.TVSSSSYRR.M		4 - 12
	1060.5844	1059.5560	1	19.88	10		R.KLLEGEESR.I		211 - 219
	1093.5477	1092.5200	1	18.67	10		K.FADLSEAANR.N		104 - 113
	1121.6040	1120.5764	1	18.05	10		R.EYQDLLNVK.M		191 - 199
	1295.6945	1294.6591	1	21.71	10		K.MALDIEIATYR.K		200 - 210
	1311.6944	1310.6540	1	25.19	10		K.MALDIEIATYR.K	Oxidation: 1	200 - 210
	1423.7873	1422.7541	1	18.21	10		K.MALDIEIATYRK.L		200 - 211
	1439.7873	1438.7490	1	21.53	10		K.MALDIEIATYRK.L	Oxidation: 1	200 - 211
	1495.8241	1494.7791	1	25.26	10		R.TYSLGSALRPSTSR.S		36 - 49
	1510.7431	1509.6994	1	24.06	10		R.MFGGPGTASRPSSSR.S	Oxidation: 1	13 - 27
	1527.8636	1526.8205	1	23.44	10		R.HLREYQDLLNVK.M		188 - 199
	1570.9410	1569.8879	1	29.17	10		R.ISLPLPNFSSLNLR.E		220 - 233
	1650.7568	1649.8056	1	-33.96	10		R.RMFGGPGTASRPSSSR.S		12 - 27
	1682.8905	1681.8523	1	18.39	10		R.ETNLESLPLVDTHSK.R		234 - 248
	1734.8614	1733.8077	1	26.79	10		R.LQDEIQNMKEEMAR.H		174 - 187
	1750.8450	1749.8026	1	20.07	10		R.LQDEIQNMKEEMAR.H	Oxidation: 8	174 - 187
	1766.8383	1765.7975	1	19.00	10		R.LQDEIQNMKEEMAR.H	Oxidation: 8, 12	174 - 187
	1776.9039	1775.8551	1	23.36	10		K.FADLSEAANRNNDALR.Q		104 - 119
	1839.0043	1837.9534	1	23.70	10		R.ETNLESLPLVDTHSKR.T		234 - 249
	2110.1199	2109.0630	1	23.53	10		R.LLQDAVDFSLADAINTEFK.W		80 - 98
	2187.0111	2185.9586	1	20.69	10		R.EMEENFAVEAANYQDTIGR.L		155 - 173
	2202.9997	2201.9535	1	17.65	10		R.EMEENFAVEAANYQDTIGR.L	Oxidation: 2	155 - 173
	2377.2160	2376.1591	1	20.88	10		R.QVQSLTCEVDALKGTNESLER.Q	Carbamidomethyl: 7	131 - 151
	Accession	Protein	MW [kDa]	pI	#Alt. Proteins	Scores	#Peptides	SC [%]	RMS90 [ppm]	Rank
970	sp|P02554|TBB_PIG	Tubulin beta chain OS=Sus scrofa	49.8	4.6	1	243.0 (M:243.0)	37	73.9	4.91	2
MS	m/z meas.	Mr calc.	z	Δ m/z [ppm]	Rank		Sequence	Modifications	Range
	1028.5159	1027.5121	1	-3.31	10		K.TAVCDIPPR.G	Carbamidomethyl: 4	351 - 359
	1039.5911	1038.5862	1	-2.31	10		R.YLTVAAVFR.G		310 - 318
	1065.4169	1064.4202	1	-9.86	10		K.NMMAACDPR.H	Carbamidomethyl: 6	298 - 306
	1077.5311	1076.5251	1	-1.15	10		K.IREEYPDR.I		155 - 162
	1081.4164	1080.4151	1	-5.49	10		K.NMMAACDPR.H	Carbamidomethyl: 6; Oxidation: 2	298 - 306
	1130.5892	1129.5880	1	-5.41	10		R.FPGQLNADLR.K		242 - 251
	1143.6304	1142.6270	1	-3.42	10		K.LAVNMVPFPR.L		253 - 262
	1159.6266	1158.6219	1	-2.27	10		K.LAVNMVPFPR.L	Oxidation: 5	253 - 262
	1229.5928	1228.5910	1	-4.45	10		R.ISEQFTAMFR.R		381 - 390
	1245.5889	1244.5860	1	-3.46	10		R.ISEQFTAMFR.R	Oxidation: 8	381 - 390
	1258.6858	1257.6830	1	-3.52	10		R.FPGQLNADLRK.L		242 - 252
	1271.7272	1270.7220	1	-1.60	10		R.KLAVNMVPFPR.L		252 - 262
	1287.7238	1286.7169	1	-0.34	10		R.KLAVNMVPFPR.L	Oxidation: 6	252 - 262
	1319.6992	1318.6955	1	-2.75	10		R.IMNTFSVVPSPK.V		163 - 174
	1335.6925	1334.6904	1	-3.87	10		R.IMNTFSVVPSPK.V	Oxidation: 2	163 - 174
	1355.6522	1354.6517	1	-5.03	10		R.INVYYNEAAGNK.Y		47 - 58
	1385.6770	1384.6922	1	-16.22	10		R.ISEQFTAMFRR.K		381 - 391
	1401.6912	1400.6871	1	-2.26	10		R.ISEQFTAMFRR.K	Oxidation: 8	381 - 391
	1431.6682	1430.5966	1	44.96	10		K.NMMAACDPRHGR.Y	Carbamidomethyl: 6; Oxidation: 2	298 - 309
	1446.6793	1445.6820	1	-6.95	10		K.EVDEQMLNVQNK.N		325 - 336
	1462.6733	1461.6770	1	-7.48	10		K.EVDEQMLNVQNK.N	Oxidation: 6	325 - 336
	1615.8318	1614.8287	1	-2.60	10		R.AILVDLEPGTMDSVR.S		63 - 77
	1631.8291	1630.8236	1	-1.12	10		R.AILVDLEPGTMDSVR.S	Oxidation: 11	63 - 77
	1636.8329	1635.8232	1	1.52	10		R.LHFFMPGFAPLTSR.G	Oxidation: 5	263 - 276
	1696.8265	1695.8257	1	-3.83	10		K.NSSYFVEWIPNNVK.T		337 - 350
	1707.8540	1706.8549	1	-4.80	10		R.ALTVPELTQQMFDAK.N	Oxidation: 11	283 - 297
	1822.9193	1821.9156	1	-1.94	10		R.EIVHIQAGQCGNQIGAK.F	Carbamidomethyl: 10	3 - 19
	1873.9254	1872.9292	1	-5.89	10		K.MSATFIGNSTAIQELFK.R	Oxidation: 1	363 - 379
	1958.9867	1957.9745	1	2.49	10		K.GHYTEGAELVDSVLDVVR.K		104 - 121
	2087.0960	2086.0695	1	9.24	10		K.GHYTEGAELVDSVLDVVRK.E		104 - 122
	2110.0675	2109.0572	1	1.47	10		-.MREIVHIQAGQCGNQIGAK.F	Carbamidomethyl: 12	1 - 19
	2126.0513	2125.0521	1	-3.80	10		-.MREIVHIQAGQCGNQIGAK.F	Carbamidomethyl: 12; Oxidation: 1	1 - 19
	2708.3079	2707.3309	1	-11.19	10		K.LTTPTYGDLNHLVSATMSGVTTCLR.F	Carbamidomethyl: 23	217 - 241
	2724.3007	2723.3259	1	-11.92	10		K.LTTPTYGDLNHLVSATMSGVTTCLR.F	Carbamidomethyl: 23; Oxidation: 17	217 - 241
	2798.3169	2797.3361	1	-9.48	10		R.SGPFGQIFRPDNFVFGQSGAGNNWAK.G		78 - 103
	3102.4238	3101.4003	1	5.24	10		K.FWEVISDEHGIDPTGSYHGDSDLQLER.I		20 - 46
	3327.4975	3326.5217	1	-9.46	10		K.ESESCDCLQGFQLTHSLGGGTGSGMGTLLISK.I	Carbamidomethyl: 5, 7	123 - 154
MS/MS	Accession	Protein	MW [kDa]	pI	#Alt. Proteins	Scores	#Peptides	SC [%]	RMS90 [ppm]	Rank
	sp|Q2HJ81|TBB6_BOVIN	Tubulin beta-6 chain OS=Bos taurus GN=TUBB6	49.9	4.6	42	235.5 (M:235.5)	2	6.3	4.21	1
	m/z meas.	Mr calc.	z	Δ m/z [ppm]	Rank	Scores	Sequence	Modifications	Range	RMS90 [ppm]
	1130.5892	1129.5880	1	-5.41	1	91.0 (M:91.0)	R.FPGQLNADLR.K		242 - 251	416.07
	1958.9867	1957.9745	1	2.49	1	177.5 (M:177.5)	K.GHYTEGAELVDSVLDVVR.K		104 - 121	455.84
	Accession	Protein	MW [kDa]	pI	#Alt. Proteins	Scores	#Peptides	SC [%]	RMS90 [ppm]	Rank
979	F10A1_HUMAN	Hsc70-interacting protein OS=Homo sapiens GN=ST13	41.3	5.0	7	87.2 (M:87.2)	9	21.4	14.76	1
				Δ m/z [ppm]	Rank		Sequence	Modifications	Range
				1.17	1		R.LAILYAKR.A		147 - 154
				18.39	1		K.LQKPNAAIR.D		161 - 169
				7.95	1		K.AIDLFTDAIK.L		133 - 142
				7.06	1		R.AIEINPDSAQPYK.W		174 - 186
				32.76	1		R.FLREWVESMGGK.V	Oxidation: 9	30 - 41
				16.91	1		K.LQKPNAAIRDCDR.A	Carbamidomethyl: 11	161 - 173
				24.85	1		K.AIDLFTDAIKLNPR.L		133 - 146
				15.41	1		R.AIEINPDSAQPYKWR.G		174 - 188
				12.22	1		K.LDYDEDASAMLKEVQPR.A	Oxidation: 10	211 - 227
MS	sp|P50502|F10A1_HUMAN	Hsc70-interacting protein OS=Homo sapiens GN=ST13	41.3	5.0	9	84.6 (M:84.6)	9	21.4	14.76	1
			m/z meas.	Mr calc.	Rank	Δ m/z [ppm]	Sequence	Modifications	Range
			947.6048	946.5964	1	1.17	R.LAILYAKR.A		147 - 154
			1010.6291	1009.6033	1	18.39	K.LQKPNAAIR.D		161 - 169
			1106.6180	1105.6019	1	7.95	K.AIDLFTDAIK.L		133 - 142
			1445.7373	1444.7198	1	7.06	R.AIEINPDSAQPYK.W		174 - 186
			1454.7573	1453.7024	1	32.76	R.FLREWVESMGGK.V	Oxidation: 9	30 - 41
			1556.8225	1555.7889	1	16.91	K.LQKPNAAIRDCDR.A	Carbamidomethyl: 11	161 - 173
			1586.9295	1585.8828	1	24.85	K.AIDLFTDAIKLNPR.L		133 - 146
			1787.9351	1786.9002	1	15.41	R.AIEINPDSAQPYKWR.G		174 - 188
			1995.9572	1994.9255	1	12.22	K.LDYDEDASAMLKEVQPR.A	Oxidation: 10	211 - 227
	Accession	Protein	MW [kDa]	pI	#Alt. Proteins	Scores	#Peptides	SC [%]	RMS90 [ppm]	Rank
984	sp|P06576|ATPB_HUMAN	ATP synthase subunit beta, mitochondrial OS=Homo sapiens GN=ATP5B	56.5	5.1	5	192.0 (M:192.0)	27	49.3	22.17	1
MS	m/z meas.	Mr calc.	z	Δ m/z [ppm]	Rank		Sequence	Modifications	Range
	975.5916	974.5549	1	30.19	1		K.IGLFGGAGVGK.T		202 - 212
	1038.6242	1037.5869	1	28.89	1		K.IPVGPETLGR.I		134 - 143
	1040.7022	1039.6641	1	29.58	1		K.LVPLKETIK.G		481 - 489
	1088.6744	1087.6277	1	36.18	1		K.VVDLLAPYAK.G		189 - 198
	1262.6762	1261.6336	1	27.97	1		R.TIAMDGTEGLVR.G		110 - 121
	1278.6744	1277.6286	1	30.19	1		R.TIAMDGTEGLVR.G	Oxidation: 4	110 - 121
	1385.7528	1384.7021	1	31.38	1		R.IMNVIGEPIDER.G		144 - 155
	1401.7393	1400.6970	1	24.99	1		R.IMNVIGEPIDER.G	Oxidation: 2	144 - 155
	1406.7131	1405.6739	1	22.74	1		K.AHGGYSVFAGVGER.T		226 - 239
	1435.7857	1434.7467	1	22.12	1		R.FTQAGSEVSALLGR.I		311 - 324
	1439.8114	1438.7820	1	15.36	1		R.VALTGLTVAEYFR.D		282 - 294
	1473.8412	1472.8273	1	4.51	1		K.TVLIMELINNVAK.A	Oxidation: 5	213 - 225
	1601.8451	1600.8032	1	21.61	1		K.VALVYGQMNEPPGAR.A		265 - 279
	1617.8450	1616.7981	1	24.50	1		K.VALVYGQMNEPPGAR.A	Oxidation: 8	265 - 279
	1650.9428	1649.9101	1	15.42	1		R.LVLEVAQHLGESTVR.T		95 - 109
	1780.9942	1779.9553	1	17.75	1		R.IMNVIGEPIDERGPIK.T		144 - 159
	1796.9918	1795.9502	1	19.06	1		R.IMNVIGEPIDERGPIK.T	Oxidation: 2	144 - 159
	1919.1362	1918.0888	1	20.93				0	1	1	K.VLDSGAPIKIPVGPETLGR.I			125 - 143
	1988.0811	1987.0262	1	23.94				0	1	0	R.AIAELGIYPAVDPLDSTSR.I			388 - 406
	2077.0295	2075.9834	1	18.71				0	1	0	R.EGNDLYHEMIESGVINLK.D	Oxidation: 9		242 - 259
	2266.1344	2265.0770	1	22.15				0	1	0	R.IPSAVGYQPTLATDMGTMQER.I			325 - 345
	2282.1337	2281.0719	1	23.92				0	1	0	R.IPSAVGYQPTLATDMGTMQER.I	Oxidation: 15		325 - 345
	2298.1353	2297.0668	1	26.64				0	1	0	R.IPSAVGYQPTLATDMGTMQER.I	Oxidation: 15, 18		325 - 345
	2334.1780	2333.1322	1	16.51				0	1	1	R.TREGNDLYHEMIESGVINLK.D	Oxidation: 11		240 - 259
	2691.4209	2690.3684	1	16.81				0	1	1	K.SLQDIIAILGMDELSEEDKLTVSR.A	Oxidation: 11		433 - 456
	Accession	Protein	MW [kDa]	pI	#Alt. Proteins	Scores	#Peptides	SC [%]	RMS90 [ppm]	Rank
MS/MS	sp|P06576|ATPB_HUMAN	ATP synthase subunit beta, mitochondrial OS=Homo sapiens GN=ATP5B	56.5	5.1	5	411.7 (M:411.7)	5	15.5	60.30	1
	m/z meas.	Mr calc.	z	Δ m/z [ppm]	Rank	Scores	Sequence	Modifications	Range	RMS90 [ppm]
	1435.8346	1434.7467	1	56.17	1	115.0 (M:115.0)	R.FTQAGSEVSALLGR.I		311 - 324	370.13
	1617.9043	1616.7981	1	61.13	1	61.0 (M:61.0)	K.VALVYGQMNEPPGAR.A	Oxidation: 8	265 - 279	377.98
	1651.0140	1649.9101	1	58.52	1	103.6 (M:103.6)	R.LVLEVAQHLGESTVR.T		95 - 109	324.46
	1919.2151	1918.0888	1	62.06	1	117.6 (M:117.6)	K.VLDSGAPIKIPVGPETLGR.I		125 - 143	410.63
	1988.1594	1987.0262	1	63.33	1	134.4 (M:134.4)	R.AIAELGIYPAVDPLDSTSR.I		388 - 406	447.25
	Accession	Protein	MW [kDa]	pI	#Alt. Proteins	Scores	#Peptides	SC [%]	RMS90 [ppm]	Rank
985	sp|Q2KJH9|AL9A1_BOVIN	4-trimethylaminobutyraldehyde dehydrogenase OS=Bos taurus GN=ALDH9A1	53.9	5.8	1	79.0 (M:79.0)	9	19.4	13.48	1
MS	m/z meas.	Mr calc.	z	Δ m/z [ppm]	Rank		Sequence	Modifications	Range
	1128.6159	1127.5823	1	23.34	1		K.IGDPLLEDTR.M		317 - 326
	1211.7571	1210.7285	1	17.60	1		K.GIKPVTLELGGK.S		247 - 258
	1243.6733	1242.6496	1	13.18	1		R.VTIEYYSQLK.T		472 - 481
	1369.7830	1368.7613	1	10.52	1		R.IKIGDPLLEDTR.M		315 - 326
	1432.7938	1431.7769	1	6.72	1		R.MGPLINRPHLER.V		327 - 338
	1448.7959	1447.7718	1	11.62	1		R.MGPLINRPHLER.V	Oxidation: 1	327 - 338
	1540.7872	1539.7682	1	7.66	1		R.ANDTTFGLAAGVFTR.D		412 - 426
	1946.9625	1945.9381	1	8.78	1		R.VEPVDASGTEKAFEPASGR.V		20 - 38
	1963.0613	1962.0058	1	24.57	1		K.EILDQFTEEVVKQTQR.I		299 - 314
MS/MS	Accession	Protein	MW [kDa]	pI	#Alt. Proteins	Scores	#Peptides	SC [%]	RMS90 [ppm]	Rank
	sp|Q2KJH9|AL9A1_BOVIN	4-trimethylaminobutyraldehyde dehydrogenase OS=Bos taurus GN=ALDH9A1	53.9	5.8	4	117.9 (M:117.9)	2	5.5	81.11	1
	m/z meas.	Mr calc.	z	Δ m/z [ppm]	Rank	Scores	Sequence	Modifications	Range	RMS90 [ppm]
	1369.8784	1368.7613	1	80.22	1	47.6 (M:47.6)	R.IKIGDPLLEDTR.M		315 - 326	591.60
	1540.9017	1539.7682	1	81.97	1	100.4 (M:100.4)	R.ANDTTFGLAAGVFTR.D		412 - 426	380.95
	Accession	Protein	MW [kDa]	pI	#Alt. Proteins	Scores	#Peptides	SC [%]	RMS90 [ppm]	Rank
988	sp|Q5R6T1|PDIA6_PONAB	Protein disulfide-isomerase A6 OS=Pongo abelii GN=PDIA6	48.5	4.9	2	70.1 (M:70.1)	8	17.7	35.01	1
MS	m/z meas.	Mr calc.	z	Δ m/z [ppm]	Rank		Sequence	Modifications	Range
	1078.6540	1077.6070	1	36.77	1		R.NSYLEVLLK.L		314 - 322
	1151.5419	1150.4891	1	39.54	1		K.GESPVDYDGGR.T		246 - 256
	1191.6050	1190.5428	1	46.06	1		K.NRPEDYQGGR.T		109 - 118
	1386.8047	1385.7514	1	33.16	1		R.TGEAIVDAALSALR.Q		119 - 132
	1483.7692	1482.7103	1	34.76	1		K.GSFSEQGINEFLR.E		374 - 386
	1527.8957	1526.8417	1	30.63	1		K.LAAVDATVNQVLASR.Y		217 - 231
	1667.8647	1666.7951	1	37.37	1		K.IFQKGESPVDYDGGR.T		242 - 256
	1755.0684	1754.0050	1	31.99	1		K.VKLAAVDATVNQVLASR.Y		215 - 231
	Accession		MW [kDa]	pI	#Alt. Proteins	Scores	#Peptides	SC [%]	RMS90 [ppm]	Rank
MS/MS	sp|Q5R6T1|PDIA6_PONAB	Protein disulfide-isomerase A6 OS=Pongo abelii GN=PDIA6	48.1	4.7	5	149.1 (M:149.1)	3	9.5	62.85	1
	m/z meas.	Mr calc.	z	Δ m/z [ppm]	Rank	Scores	Sequence	Modifications	Range	RMS90 [ppm]
	1386.8451	1385.7514	1	62.29	1	89.4 (M:89.4)	R.TGEAIVDAALSALR.Q		119 - 132	266.46
	1483.8125	1482.7103	1	64.00	1	52.0 (M:52.0)	K.GSFSEQGINEFLR.E		374 - 386	519.67
	1527.9440	1526.8417	1	62.25	1	72.4 (M:72.4)	K.LAAVDATVNQVLASR.Y		217 - 231	391.20
	Accession	Protein	MW [kDa]	pI	#Alt. Proteins	Scores	#Peptides	SC [%]	RMS90 [ppm]	Rank	commentaire
1018	VIME_PIG	Vimentin OS=Sus scrofa GN=VIM	53.6	4.9	6	359.0 (M:359.0)	33	69.7	11.96	1
			m/z meas.	Mr calc.	Rank	Δ m/z [ppm]	Sequence	Modifications	Range		Type
			906.4629	905.4607	1	-5.54	R.FLEQQNK.I		123 - 129
			970.5747	969.5720	1	-4.69	R.LRSSVPGVR.L		70 - 78
			1060.5587	1059.5560	1	-4.36	R.KLLEGEESR.I		402 - 410
			1093.5234	1092.5200	1	-3.50	K.FADLSEAANR.N		295 - 304
			1121.5795	1120.5764	1	-3.80	R.EYQDLLNVK.M		382 - 390
			1125.5990	1124.5978	1	-5.44	R.FANYIDKVR.F		114 - 122
			1270.6301	1269.5547	1	53.58	R.LGDLYEEEMR.E	Oxidation: 9	146 - 155
			1287.6588	1286.6579	1	-4.92	R.QVDQLTNDKAR.V		160 - 170
			1295.6549	1294.6591	1	-8.87	K.MALDIEIATYR.K		391 - 401
			1308.6249	1307.6470	1	-22.46	K.SKFADLSEAANR.N		293 - 304
			1311.6547	1310.6540	1	-5.05	K.MALDIEIATYR.K	Oxidation: 1	391 - 401
			1393.6965	1392.6997	1	-7.54	R.DVRQQYESVAAK.N		271 - 282
			1439.7440	1438.7490	1	-8.49	K.MALDIEIATYRK.L	Oxidation: 1	391 - 402
			1458.7085	1457.7151	1	-9.46	R.SLYTSSPGGVYATR.S		51 - 64
			1527.8196	1526.8205	1	-5.40	R.HLREYQDLLNVK.M		379 - 390
			1533.8364	1532.8450	1	-10.38	K.VESLQEEIAFLKK.L		224 - 236
			1539.8921	1538.9032	1	-11.95	K.ILLAELEQLKGQGK.S		130 - 143
			1570.8740	1569.8879	1	-13.47	R.ISLPLPNFSSLNLR.E		411 - 424
			1587.7748	1586.7900	1	-14.16	R.TNEKVELQELNDR.F		101 - 113
			1668.7652	1667.7825	1	-14.71	R.LGDLYEEEMRELR.R	Oxidation: 9	146 - 158
			1682.8402	1681.8523	1	-11.48	R.ETNLESLPLVDTHSK.R		425 - 439
			1704.7987	1703.8148	1	-13.76	R.VEVERDNLAEDIMR.L	Oxidation: 13	171 - 184
			1766.7744	1765.7975	1	-17.20	R.LQDEIQNMKEEMAR.H	Oxidation: 8, 12	365 - 378
			1776.8320	1775.8551	1	-17.05	K.FADLSEAANRNNDALR.Q		295 - 310
			1836.7667	1835.7922	1	-17.84	R.DGQVINETSQHHDDLE.-		451 - 466
			1838.9383	1837.9534	1	-12.17	R.ETNLESLPLVDTHSKR.T		425 - 440
			2110.0296	2109.0630	1	-19.26	R.LLQDAVDFSLADAINTEFK.N		79 - 97
			2186.9162	2185.9586	1	-22.74	R.EMEENFAVEAANYQDTIGR.L		346 - 364
			2202.9204	2201.9535	1	-18.36	R.EMEENFAVEAANYQDTIGR.L	Oxidation: 2	346 - 364
			2294.0864	2293.1186	1	-17.21	K.LQEETLQREEAESTLQSFR.Q		189 - 207
			2377.1300	2376.1591	1	-15.32	R.QVQSLTCEVDALKGTNESLER.Q	Carbamidomethyl: 7	322 - 342
			2423.0709	2422.0997	1	-14.90	K.TVETRDGQVINETSQHHDDLE.-		446 - 466
			2481.2365	2480.2547	1	-10.26	R.LLQDAVDFSLADAINTEFKNTR.T		79 - 100
	Accession	Protein	MW [kDa]	pI	#Alt. Proteins	Scores	#Peptides	SC [%]	RMS90 [ppm]	Rank	commentaire
MS	sp|P08670|VIME_HUMAN	Vimentin OS=Homo sapiens GN=VIM	53.6	4.9	6	267.0 (M:267.0)	27	57.9	11.46	1
			m/z meas.	Mr calc.	Rank	Δ m/z [ppm]	Sequence	Modifications	Range
			906.4629	905.4607	1	-5.54	R.FLEQQNK.I		123 - 129
			970.5747	969.5720	1	-4.69	R.LRSSVPGVR.L		70 - 78
			1060.5587	1059.5560	1	-4.36	R.KLLEGEESR.I		402 - 410
			1093.5234	1092.5200	1	-3.50	K.FADLSEAANR.N		295 - 304
			1121.5795	1120.5764	1	-3.80	R.EYQDLLNVK.M		382 - 390
			1125.5990	1124.5978	1	-5.44	R.FANYIDKVR.F		114 - 122
			1287.6588	1286.6579	1	-4.92	R.QVDQLTNDKAR.V		160 - 170
			1295.6549	1294.6591	1	-8.87	K.MALDIEIATYR.K		391 - 401
			1308.6249	1307.6470	1	-22.46	K.SKFADLSEAANR.N		293 - 304
			1311.6547	1310.6540	1	-5.05	K.MALDIEIATYR.K	Oxidation: 1	391 - 401
			1393.6965	1392.6997	1	-7.54	R.DVRQQYESVAAK.N		271 - 282
			1439.7440	1438.7490	1	-8.49	K.MALDIEIATYRK.L	Oxidation: 1	391 - 402
			1527.8196	1526.8205	1	-5.40	R.HLREYQDLLNVK.M		379 - 390
			1533.8364	1532.8450	1	-10.38	K.VESLQEEIAFLKK.L		224 - 236
			1539.8921	1538.9032	1	-11.95	K.ILLAELEQLKGQGK.S		130 - 143
			1570.8740	1569.8879	1	-13.47	R.ISLPLPNFSSLNLR.E		411 - 424
			1587.7748	1586.7900	1	-14.16	R.TNEKVELQELNDR.F		101 - 113
			1668.7652	1667.7825	1	-14.71	R.LGDLYEEEMRELR.R	Oxidation: 9	146 - 158
			1704.7987	1703.8148	1	-13.76	R.VEVERDNLAEDIMR.L	Oxidation: 13	171 - 184
			1766.7744	1765.7975	1	-17.20	R.LQDEIQNMKEEMAR.H	Oxidation: 8, 12	365 - 378
			1776.8320	1775.8551	1	-17.05	K.FADLSEAANRNNDALR.Q		295 - 310
			1824.8661	1823.9377	1	-43.25	R.ETNLDSLPLVDTHSKR.T		425 - 440
			1836.7667	1835.7922	1	-17.84	R.DGQVINETSQHHDDLE.-		451 - 466
			2186.9162	2185.9586	1	-22.74	R.EMEENFAVEAANYQDTIGR.L		346 - 364
			2202.9204	2201.9535	1	-18.36	R.EMEENFAVEAANYQDTIGR.L	Oxidation: 2	346 - 364
			2377.1300	2376.1591	1	-15.32	R.QVQSLTCEVDALKGTNESLER.Q	Carbamidomethyl: 7	322 - 342
			2423.0709	2422.0997	1	-14.90	K.TVETRDGQVINETSQHHDDLE.-		446 - 466
		identification	Accession	Protein	MW [kDa]	pI	#Alt. Proteins	Scores	#Peptides	SC [%]	RMS90 [ppm]	Rank	commentaire
MS	sp|P20152|VIME_MOUSE	Vimentin OS=Mus musculus GN=Vim	53.7	4.9	2	233.0 (M:233.0)	25	50.9	10.62	2
			m/z meas.	Mr calc.	z	Δ m/z [ppm]	Rank	P	Sequence	Modifications	Type	Range
			906.4629	905.4607	1	-5.54	5	0	R.FLEQQNK.I			123 - 129
			970.5747	969.5720	1	-4.69	5	1	R.LRSSVPGVR.L			70 - 78
			1060.5587	1059.5560	1	-4.36	5	1	R.KLLEGEESR.I			402 - 410
			1093.5234	1092.5200	1	-3.50	5	0	K.FADLSEAANR.N			295 - 304
			1121.5795	1120.5764	1	-3.80	5	0	R.EYQDLLNVK.M			382 - 390
			1125.5990	1124.5978	1	-5.44	5	1	R.FANYIDKVR.F			114 - 122
			1287.6588	1286.6579	1	-4.92	5	1	R.QVDQLTNDKAR.V			160 - 170
			1295.6549	1294.6591	1	-8.87	5	0	K.MALDIEIATYR.K			391 - 401
			1308.6249	1307.6470	1	-22.46	5	1	K.SKFADLSEAANR.N			293 - 304
			1311.6547	1310.6540	1	-5.05	5	0	K.MALDIEIATYR.K	Oxidation: 1		391 - 401
			1393.6965	1392.6997	1	-7.54	5	1	R.DVRQQYESVAAK.N			271 - 282
			1439.7440	1438.7490	1	-8.49	5	1	K.MALDIEIATYRK.L	Oxidation: 1		391 - 402
			1527.8196	1526.8205	1	-5.40	5	1	R.HLREYQDLLNVK.M			379 - 390
			1533.8364	1532.8450	1	-10.38	5	1	K.VESLQEEIAFLKK.L			224 - 236
			1539.8921	1538.9032	1	-11.95	5	1	K.ILLAELEQLKGQGK.S			130 - 143
			1587.7748	1586.7900	1	-14.16	5	1	R.TNEKVELQELNDR.F			101 - 113
			1668.7652	1667.7825	1	-14.71	5	1	R.LGDLYEEEMRELR.R	Oxidation: 9		146 - 158
			1682.8402	1681.8523	1	-11.48	5	0	R.ETNLESLPLVDTHSK.R			425 - 439
			1704.7987	1703.8148	1	-13.76	5	1	R.VEVERDNLAEDIMR.L	Oxidation: 13		171 - 184
			1766.7744	1765.7975	1	-17.20	5	1	R.LQDEIQNMKEEMAR.H	Oxidation: 8, 12		365 - 378
			1776.8320	1775.8551	1	-17.05	5	1	K.FADLSEAANRNNDALR.Q			295 - 310
			1836.7667	1835.7922	1	-17.84	5	0	R.DGQVINETSQHHDDLE.-			451 - 466
			1838.9383	1837.9534	1	-12.17	5	1	R.ETNLESLPLVDTHSKR.T			425 - 440
			2377.1300	2376.1591	1	-15.32	5	1	R.QVQSLTCEVDALKGTNESLER.Q	Carbamidomethyl: 7		322 - 342
			2423.0709	2422.0997	1	-14.90	5	1	K.TVETRDGQVINETSQHHDDLE.-			446 - 466
	Accession	Protein	MW [kDa]	pI	#Alt. Proteins	Scores	#Peptides	SC [%]	RMS90 [ppm]	Rank
1043	sp|P02543|VIME_PIG	Vimentin (Fragments) OS=Sus scrofa GN=VIM	31.0	6.6	1	122.0 (M:122.0)	20	54.9	14.20	4
MS	m/z meas.	Mr calc.	z	Δ m/z [ppm]	Rank				Sequence	Modifications		Range
	1060.5848	1059.5560	1	20.26	10				R.KLLEGEESR.I			211 - 219
	1093.5565	1092.5200	1	26.74	10				K.FADLSEAANR.N			104 - 113
	1121.6089	1120.5764	1	22.45	10				R.EYQDLLNVK.M			191 - 199
	1295.6670	1294.6591	1	0.47	10				K.MALDIEIATYR.K			200 - 210
	1311.6841	1310.6540	1	17.37	10				K.MALDIEIATYR.K	Oxidation: 1		200 - 210
	1423.7529	1422.7541	1	-5.95	10				K.MALDIEIATYRK.L			200 - 211
	1439.7717	1438.7490	1	10.69	10				K.MALDIEIATYRK.L	Oxidation: 1		200 - 211
	1490.7804	1489.7446	1	19.12	10				R.QVQSLTCEVDALK.G	Carbamidomethyl: 7		131 - 143
	1527.8558	1526.8205	1	18.32	10				R.HLREYQDLLNVK.M			188 - 199
	1570.9158	1569.8879	1	13.16	10				R.ISLPLPNFSSLNLR.E			220 - 233
	1682.8971	1681.8523	1	22.30	10				R.ETNLESLPLVDTHSK.R			234 - 248
	1776.8880	1775.8551	1	14.44	10				K.FADLSEAANRNNDALR.Q			104 - 119
	1838.9825	1837.9534	1	11.87	10				R.ETNLESLPLVDTHSKR.T			234 - 249
	2110.0732	2109.0630	1	1.40	10				R.LLQDAVDFSLADAINTEFK.W			80 - 98
	2186.9838	2185.9586	1	8.21	10				R.EMEENFAVEAANYQDTIGR.L			155 - 173
	2202.9791	2201.9535	1	8.32	10				R.EMEENFAVEAANYQDTIGR.L	Oxidation: 2		155 - 173
	2377.1825	2376.1591	1	6.78	10				R.QVQSLTCEVDALKGTNESLER.Q	Carbamidomethyl: 7		131 - 151
MS/MS	Accession	Protein	MW [kDa]	pI	#Alt. Proteins	Scores	#Peptides	SC [%]	RMS90 [ppm]	Rank
	sp|Q4R4X4|VIME_MACFA	Vimentin OS=Macaca fascicularis GN=VIM	53.7	4.9	18	160.0 (M:160.0)	2	6.9	16.23	1
	m/z meas.	Mr calc.	z	Δ m/z [ppm]	Rank	Scores			Sequence	Modifications	Range	RMS90 [ppm]
	1587.8313	1586.7900	1	21.43	1	112.5 (M:112.5)			R.TNEKVELQELNDR.F		101 - 113	459.70
	2186.9838	2185.9586	1	8.21	1	78.0 (M:78.0)			R.EMEENFAVEAANYQDTIGR.L		346 - 364	698.67
1047	Accession	Protein	MW [kDa]	pI	#Alt. Proteins	Scores	#Peptides	SC [%]	RMS90 [ppm]	Rank
MS/MS	sp|Q5R1W8|VIME_PANTR	Vimentin OS=Pan troglodytes GN=VIM	53.6	4.9	18	54.2 (M:54.2)	3	9.9	62.40	1
	m/z meas.	Mr calc.	z	Δ m/z [ppm]	Rank	Scores			Sequence		Modifications		Range	RMS90 [ppm]
	1587.8939	1586.7900	1	60.81	1	53.2 (M:53.2)			R.TNEKVELQELNDR.F				101 - 113	558.17
1048	Accession	Protein	MW [kDa]	pI	#Alt. Proteins	Scores	#Peptides	SC [%]	RMS90 [ppm]	Rank
MS/MS	sp|P02543|VIME_PIG	Vimentin (Fragments) OS=Sus scrofa GN=VIM	31.0	6.6	1	130.9 (M:130.9)	3	18.9	74.00	1
	m/z meas.	Mr calc.	z	Δ m/z [ppm]	Rank	Scores			Sequence	Modifications		Range	RMS90 [ppm]
	1571.0172	1569.8879	1	77.71	1	54.2 (M:54.2)			R.ISLPLPNFSSLNLR.E			220 - 233	706.42
	2110.2351	2109.0630	1	78.12	1	91.9 (M:91.9)			R.LLQDAVDFSLADAINTEFK.W			80 - 98	457.19
	2187.1090	2185.9586	1	65.43	1	36.1 (M:36.1)			R.EMEENFAVEAANYQDTIGR.L			155 - 173	729.72
1065	Accession	Protein	MW [kDa]	pI	#Alt. Proteins	Scores	#Peptides	SC [%]	RMS90 [ppm]	Rank
MS/MS	sp|P29700|FETUA_PIG	Alpha-2-HS-glycoprotein (Fragment) OS=Sus scrofa GN=AHSG	38.4	5.4	1	71.4 (M:71.4)	1	4.7	52.40	1
	m/z meas.	Mr calc.	z	Δ m/z [ppm]	Rank	Scores			Sequence	Modifications		Range	RMS90 [ppm]
	1998.0432	1996.9313	1	52.40	1	71.4 (M:71.4)			R.QLTEHAVEGDCDFHVLK.Q	Carbamidomethyl: 11		101 - 117	324.02
	Accession	Protein	MW [kDa]	pI	#Alt. Proteins	Scores	#Peptides	SC [%]	RMS90 [ppm]	Rank
1077	sp|P08670|VIME_HUMAN	Vimentin OS=Homo sapiens GN=VIM	53.6	4.9	2	104.0 (M:104.0)	19	37.8	39.30	4
MS	m/z meas.	Mr calc.	z	Δ m/z [ppm]	Rank				Sequence	Modifications		Range
	1060.6126	1059.5560	1	46.45	6				R.KLLEGEESR.I			402 - 410
	1076.5574	1075.4968	1	49.55	6				R.DNLAEDIMR.L			176 - 184
	1088.5855	1087.5258	1	48.19	6				R.QDVDNASLAR.L			208 - 217
	1115.6166	1114.5619	1	42.52	6				K.VELQELNDR.F			105 - 113
	1121.6351	1120.5764	1	45.78	6				R.EYQDLLNVK.M			382 - 390
	1169.7689	1168.7067	1	46.97	6				K.ILLAELEQLK.G			130 - 139
	1216.6768	1215.6208	1	40.06	6				R.RQVDQLTNDK.A			159 - 168
	1254.6255	1253.5598	1	46.56	6				R.LGDLYEEEMR.E			146 - 155
	1287.7207	1286.6579	1	43.17	6				R.QVDQLTNDKAR.V			160 - 170
	1295.7257	1294.6591	1	45.74	6				K.MALDIEIATYR.K			391 - 401
	1308.7098	1307.6470	1	42.42	6				K.SKFADLSEAANR.N			293 - 304
	1309.6536	1308.5986	1	36.42	6				K.NLQEAEEWYK.S			283 - 292
	1347.6151	1346.6249	1	-12.65	6				-.MSTRSVSSSSYR.R			1 - 12
	1423.8280	1422.7541	1	46.78	6				K.MALDIEIATYRK.L			391 - 402
	1527.8929	1526.8205	1	42.59	6				R.HLREYQDLLNVK.M			379 - 390
	1650.8083	1649.8056	1	-2.76	6				R.RMFGGPGTASRPSSSR.S			13 - 28
	1652.7676	1651.7876	1	-16.51	6				R.LGDLYEEEMRELR.R			146 - 158
	1668.8894	1667.8366	1	27.25	6				R.ETNLDSLPLVDTHSK.R			425 - 439
	1836.8805	1835.7922	1	44.13	6				R.DGQVINETSQHHDDLE.-			451 - 466
MS/MS	Accession	Protein	MW [kDa]	pI	#Alt. Proteins	Scores	#Peptides	SC [%]	RMS90 [ppm]	Rank
	sp|P08670|VIME_HUMAN	Vimentin OS=Homo sapiens GN=VIM	53.6	4.9	18	242.8 (M:242.8)	3	9.9	55.00	1
	m/z meas.	Mr calc.	z	Δ m/z [ppm]	Rank	Scores			Sequence	Modifications		Range	RMS90 [ppm]
	1587.8786	1586.7900	1	51.18	1	109.3 (M:109.3)			R.TNEKVELQELNDR.F			101 - 113	423.99
	1734.9102	1733.8077	1	54.92	1	54.3 (M:54.3)			R.LQDEIQNMKEEMAR.H			365 - 378	534.22
	2187.0941	2185.9586	1	58.63	1	142.5 (M:142.5)			R.EMEENFAVEAANYQDTIGR.L			346 - 364	577.48
	Accession	Protein	MW [kDa]	pI	#Alt. Proteins	Scores	#Peptides	SC [%]	RMS90 [ppm]	Rank
1080	sp|Q4R4X4|VIME_MACFA	Vimentin OS=Macaca fascicularis GN=VIM	53.7	4.9	13	363.5 (M:363.5)	4	13.5	68.15	1
	m/z meas.	Mr calc.	z	Δ m/z [ppm]	Rank	Scores			Sequence	Modifications		Range	RMS90 [ppm]
	1093.6024	1092.5200	1	68.71	1	90.0 (M:90.0)			K.FADLSEAANR.N			295 - 304	390.04
	1587.9078	1586.7900	1	69.60	1	123.9 (M:123.9)			R.TNEKVELQELNDR.F			101 - 113	502.20
	2187.1123	2185.9586	1	66.94	1	116.3 (M:116.3)			R.EMEENFAVEAANYQDTIGR.L			346 - 364	137.84
	2377.3264	2376.1591	1	67.29	1	123.3 (M:123.3)			R.QVQSLTCEVDALKGTNESLER.Q	Carbamidomethyl: 7		322 - 342	591.21
	Accession	Protein	MW [kDa]	pI	#Alt. Proteins	Scores	#Peptides	SC [%]	RMS90 [ppm]	Rank
1106	sp|Q6XUZ5|IDHC_SHEEP	Isocitrate dehydrogenase [NADP] cytoplasmic OS=Ovis aries GN=IDH1	46.8	6.4	8	65.3 (M:65.3)	10	27.3	40.61	1
MS	m/z meas.	Mr calc.	z	Δ m/z [ppm]	Rank				Sequence	Modifications		Range
	914.6105	913.5637	1	43.21	1				R.IIWELIK.E			21 - 27
	1190.6390	1189.5761	1	46.71	1				K.CATITPDEKR.V	Carbamidomethyl: 1		73 - 82
	1266.6677	1265.5996	1	48.04	1				R.LIDDMVAQAMK.S	Oxidation: 5, 10		250 - 260
	1341.7344	1340.6684	1	43.76	1				K.TVEAEAAHGTVTR.H			302 - 314
	1445.7920	1444.7238	1	42.09	1				R.FKDIFQEIYDK.Q			223 - 233
	1525.7038	1524.6443	1	34.27	1				R.SDYLNTFEFMDK.L	Oxidation: 10		389 - 400
	1752.8398	1751.7818	1	28.91	1				K.IQGGSVVEMQGDEMTR.I	Oxidation: 9		5 - 20
	1768.8467	1767.7767	1	35.41	1				K.IQGGSVVEMQGDEMTR.I	Oxidation: 9, 14		5 - 20
	1813.9234	1812.8352	1	44.60	1				K.SIEDFAHSSFQMALSK.N	Oxidation: 12		188 - 203
	1879.0153	1877.9272	1	43.05	1				K.GQETSTNPIASIFAWTR.G			322 - 338
MS/MS	Accession	Protein	MW [kDa]	pI	#Alt. Proteins	Scores	#Peptides	SC [%]	RMS90 [ppm]	Rank
	sp|Q6XUZ5|IDHC_SHEEP	Isocitrate dehydrogenase [NADP] cytoplasmic OS=Ovis aries GN=IDH1	47.1	6.3	8	109.7 (M:109.7)	2	7.2	78.51	2
	m/z meas.	Mr calc.	z	Δ m/z [ppm]	Rank	Scores			Sequence	Modifications		Range	RMS90 [ppm]
	1341.7752	1340.6684	1	74.11	1	79.1 (M:79.1)			K.TVEAEAAHGTVTR.H			302 - 314	488.55
	1879.0898	1877.9272	1	82.66	1	60.6 (M:60.6)			K.GQETSTNPIASIFAWTR.G			322 - 338	438.38
	Accession	Protein	MW [kDa]	pI	#Alt. Proteins	Scores	#Peptides	SC [%]	RMS90 [ppm]	Rank	commentaire
1149	sp|P60712|ACTB_BOVIN	Actin, cytoplasmic 1 OS=Bos taurus GN=ACTB	41.7	5.2	27	240.0 (M:240.0)	30	61.3	7.70	1
			z	Δ m/z [ppm]	Rank				Sequence	Modifications		Range
			1	-31.64	1				R.EIVRDIK.E			207 - 213
			1	-28.22	1				K.CDVDIRK.D	Carbamidomethyl: 1		285 - 291
			1	-14.09	1				K.IIAPPERK.Y			329 - 336
			1	-10.02	1				K.AGFAGDDAPR.A			19 - 28
			1	-23.04	1				R.DLTDYLMK.I			184 - 191
			1	-4.64	1				R.DLTDYLMK.I	Oxidation: 7		184 - 191
			1	-5.47	1				K.IKIIAPPER.K			327 - 335
			1	-2.50	1				R.GYSFTTTAER.E			197 - 206
			1	-2.56	1				R.HQGVMVGMGQK.D			40 - 50
			1	-5.93	1				R.HQGVMVGMGQK.D	Oxidation: 5		40 - 50
			1	-1.91	1				R.AVFPSIVGRPR.H			29 - 39
			1	0.23	1				R.HQGVMVGMGQK.D	Oxidation: 5, 8		40 - 50
			1	-6.45	1				K.DSYVGDEAQSKR.G			51 - 62
			1	-47.26	1				K.IWHHTFYNELR.V			85 - 95
			1	-3.07	1				K.QEYDESGPSIVHR.K			360 - 372
			1	-4.28	1				R.LDLAGRDLTDYLMK.I			178 - 191
			1	-21.72	1				R.DLTDYLMKILTER.G	Oxidation: 7		184 - 196
			1	-3.60	1				R.GYSFTTTAEREIVR.D			197 - 210
			1	-2.78	1				R.LDLAGRDLTDYLMK.I	Oxidation: 13		178 - 191
			1	-2.41	1				K.QEYDESGPSIVHRK.C			360 - 373
			1	-5.67	1				K.SYELPDGQVITIGNER.F			239 - 254
			1	-1.69	1				R.VAPEEHPVLLTEAPLNPK.A			96 - 113
			1	-2.52	1				K.DLYANTVLSGGTTMYPGIADR.M			292 - 312
			1	1.50	1				K.DLYANTVLSGGTTMYPGIADR.M	Oxidation: 14		292 - 312
			1	-3.93	1				R.KDLYANTVLSGGTTMYPGIADR.M			291 - 312
			1	1.70	1				R.KDLYANTVLSGGTTMYPGIADR.M	Oxidation: 15		291 - 312
			1	-1.97	1				K.LCYVALDFEQEMATAASSSSLEK.S	Carbamidomethyl: 2		216 - 238
			1	1.05	1				K.LCYVALDFEQEMATAASSSSLEK.S	Carbamidomethyl: 2; Oxidation: 12		216 - 238
			1	4.90	1				R.TTGIVMDSGDGVTHTVPIYEGYALPHAILR.L			148 - 177
			1	3.26	1				R.TTGIVMDSGDGVTHTVPIYEGYALPHAILR.L	Oxidation: 6		148 - 177
	Accession	Protein	MW [kDa]	pI	#Alt. Proteins	Scores	#Peptides	SC [%]	RMS90 [ppm]	Rank	commentaire
MS	sp|P62739|ACTA_BOVIN	Actin, aortic smooth muscle OS=Bos taurus GN=ACTA2	42.0	5.1	9	129.0 (M:129.0)	19	45.4	10.25	2
				Δ m/z [ppm]	Rank				Sequence	Modifications		Range
				-31.64	28				R.EIVRDIK.E			209 - 215
				-14.09	28				K.IIAPPERK.Y			331 - 338
				-10.02	28				K.AGFAGDDAPR.A			21 - 30
				-23.04	28				R.DLTDYLMK.I			186 - 193
				-4.64	28				R.DLTDYLMK.I	Oxidation: 7		186 - 193
				-5.47	28				K.IKIIAPPER.K			329 - 337
				-10.04	28				R.GYSFVTTAER.E			199 - 208
				-2.56	28				R.HQGVMVGMGQK.D			42 - 52
				-5.93	28				R.HQGVMVGMGQK.D	Oxidation: 5		42 - 52
				-1.91	28				R.AVFPSIVGRPR.H			31 - 41
				0.23	28				R.HQGVMVGMGQK.D	Oxidation: 5, 8		42 - 52
				-6.45	28				K.DSYVGDEAQSKR.G			53 - 64
				-4.28	28				R.LDLAGRDLTDYLMK.I			180 - 193
				-21.72	28				R.DLTDYLMKILTER.G	Oxidation: 7		186 - 198
				-31.05	28				K.QEYDEAGPSIVHRK.C			362 - 375
				-2.78	28				R.LDLAGRDLTDYLMK.I	Oxidation: 13		180 - 193
				-5.67	28				K.SYELPDGQVITIGNER.F			241 - 256
				-7.97	28				K.DLYANNVLSGGTTMYPGIADR.M	Oxidation: 14		294 - 314
				-11.12	28				R.TTGIVLDSGDGVTHNVPIYEGYALPHAIMR.L			150 - 179
1158	Accession	Protein	MW [kDa]	pI	#Alt. Proteins	Scores	#Peptides	SC [%]	RMS90 [ppm]	Rank
MS/MS	sp|Q2NKY7|SEPT2_BOVIN	Septin-2 OS=Bos taurus GN=SEPT2	41.5	6.1	5	119.6 (M:119.6)	3	11.6	53.26	2
	m/z meas.	Mr calc.	z	Δ m/z [ppm]	Rank		Scores		Sequence	Modifications		Range	RMS90 [ppm]
	1586.8390	1585.7446	1	54.90	1		56.1 (M:56.1)		K.TIICYIDEQFER.Y	Carbamidomethyl: 4		117 - 128	508.91
	1603.9015	1602.8101	1	52.45	1		74.5 (M:74.5)		R.TVQIEASTVEIEER.G			78 - 91	472.62
	1882.0942	1880.9884	1	52.37	1		48.9 (M:48.9)		K.STLINSLFLTDLYPER.V			51 - 66	531.41
	Accession	Protein	MW [kDa]	pI	#Alt. Proteins	Scores	#Peptides	SC [%]	RMS90 [ppm]	Rank
1191	sp|Q9GKW3|ALDOC_MACFA	Fructose-bisphosphate aldolase C OS=Macaca fascicularis GN=ALDOC	39.4	6.5	2	146.0 (M:146.0)	15	42.0	7.49	1
MS	m/z meas.	Mr calc.	z	Δ m/z [ppm]	Rank				Sequence	Modifications		Range
	916.5188	915.5025	1	9.80	1				K.ELSDIALR.I			15 - 22
	1018.5052	1017.4880	1	9.81	1				K.DDNGVPFVR.T			88 - 96
	1044.6038	1043.5975	1	-0.90	1				K.KELSDIALR.I			14 - 22
	1050.5342	1049.5142	1	12.10	1				R.QVLFSADDR.V			61 - 69
	1200.6609	1199.6411	1	10.46	1				R.ALQASALNAWR.G			305 - 315
	1277.6973	1276.6776	1	9.74	1				R.QVLFSADDRVK.K			61 - 71
	1364.6808	1363.6653	1	6.02	1				K.GILAADESVGSMAK.R	Oxidation: 12		29 - 42
	1455.7730	1454.7518	1	9.59	1				M.PHSYPALSAEQKK.E			2 - 14
	1488.7328	1487.7216	1	2.64	1				R.LSQIGVENTEENR.R			44 - 56
	1520.7929	1519.7664	1	12.59	1				K.GILAADESVGSMAKR.L	Oxidation: 12		29 - 43
	1644.8404	1643.8227	1	6.33	1				R.LSQIGVENTEENRR.L			44 - 57
	1652.9453	1651.9257	1	7.45	1				R.TPSALAILENANVLAR.Y			158 - 173
	2273.1238	2272.1183	1	-0.79	1				K.GVVPLAGTDGETTTQGLDGLSER.C			112 - 134
	2615.3214	2614.3086	1	2.12	1				K.VDKGVVPLAGTDGETTTQGLDGLSER.C			109 - 134
	3067.5775	3066.5622	1	2.63	1				R.TVPPAVPGVTFLSGGQSEEEASLNLNAINR.C			260 - 289
	Accession	Protein	MW [kDa]	pI	#Alt. Proteins	Scores	#Peptides	SC [%]	RMS90 [ppm]	Rank
1193	sp|Q9GKW3|ALDOC_MACFA	Fructose-bisphosphate aldolase C OS=Macaca fascicularis GN=ALDOC	39.4	6.5	3	188.0 (M:188.0)	20	49.2	12.11	1
MS	m/z meas.	Mr calc.	z	Δ m/z [ppm]	Rank				Sequence	Modifications		Range
	916.5219	915.5025	1	13.16	1				K.ELSDIALR.I			15 - 22
	1018.5084	1017.4880	1	12.95	1				K.DDNGVPFVR.T			88 - 96
	1027.6640	1026.6437	1	12.67	1				K.GIVVGIKVDK.G			102 - 111
	1050.5390	1049.5142	1	16.71	1				R.QVLFSADDR.V			61 - 69
	1083.5398	1082.5179	1	13.50	1				K.RCQYVTEK.V	Carbamidomethyl: 2		201 - 208
	1200.6684	1199.6411	1	16.71	1				R.ALQASALNAWR.G			305 - 315
	1270.7915	1269.7656	1	14.63	1				R.TIQDKGIVVGIK.V			97 - 108
	1277.7022	1276.6776	1	13.60	1				R.QVLFSADDRVK.K			61 - 71
	1327.6831	1326.6568	1	14.35	1				M.PHSYPALSAEQK.K			2 - 13
	1348.6972	1347.6704	1	14.48	1				K.GILAADESVGSMAK.R			29 - 42
	1364.6942	1363.6653	1	15.83	1				K.GILAADESVGSMAK.R	Oxidation: 12		29 - 42
	1455.7770	1454.7518	1	12.31	1				M.PHSYPALSAEQKK.E			2 - 14
	1488.7431	1487.7216	1	9.57	1				R.LSQIGVENTEENR.R			44 - 56
	1520.7874	1519.7664	1	8.98	1				K.GILAADESVGSMAKR.L	Oxidation: 12		29 - 43
	1644.8466	1643.8227	1	10.10	1				R.LSQIGVENTEENRR.L			44 - 57
	1652.9546	1651.9257	1	13.06	1				R.TPSALAILENANVLAR.Y			158 - 173
	1930.0426	1929.0241	1	5.82	1				R.IVAPGKGILAADESVGSMAK.R	Oxidation: 18		23 - 42
	2273.1418	2272.1183	1	7.13	1				K.GVVPLAGTDGETTTQGLDGLSER.C			112 - 134
	2615.3368	2614.3086	1	8.01	1				K.VDKGVVPLAGTDGETTTQGLDGLSER.C			109 - 134
	3067.6064	3066.5622	1	12.03	1				R.TVPPAVPGVTFLSGGQSEEEASLNLNAINR.C			260 - 289
MS/MS	Accession	Protein	MW [kDa]	pI	#Alt. Proteins	Scores	#Peptides	SC [%]	RMS90 [ppm]	Rank
	sp|Q9GKW3|ALDOC_MACFA	Fructose-bisphosphate aldolase C OS=Macaca fascicularis GN=ALDOC	39.8	6.4	5	260.2 (M:260.2)	4	17.6	85.85	1
	m/z meas.	Mr calc.	z	Δ m/z [ppm]	Rank	Scores			Sequence		Modifications	Range	RMS90 [ppm]
	1200.7480	1199.6411	1	82.96	1	68.9 (M:68.9)			R.ALQASALNAWR.G			305 - 315	498.00
	1644.9729	1643.8227	1	86.89	1	63.5 (M:63.5)			R.LSQIGVENTEENRR.L			44 - 57	361.10
	1653.0814	1651.9257	1	89.75	1	87.1 (M:87.1)			R.TPSALAILENANVLAR.Y			158 - 173	474.95
	2273.3156	2272.1183	1	83.60	1	134.4 (M:134.4)			K.GVVPLAGTDGETTTQGLDGLSER.C			112 - 134	589.90
1194	Accession	Protein	MW [kDa]	pI	#Alt. Proteins	Scores	#Peptides	SC [%]	RMS90 [ppm]	Rank
MS/MS	sp|Q3ZBF6|ACADS_BOVIN	Short-chain specific acyl-CoA dehydrogenase, mitochondrial OS=Bos taurus GN=ACADS	44.5	9.5	6	48.3 (M:48.3)	1	3.2	69.52	1
	m/z meas.	Mr calc.	z	Δ m/z [ppm]	Rank	Scores			Sequence		Modifications	Range	RMS90 [ppm]
	1538.8767	1537.7624	1	69.52	1	48.3 (M:48.3)			R.ITEIYEGTSEIQR.L			387 - 399	504.18
	Accession	Protein	MW [kDa]	pI	#Alt. Proteins	Scores	#Peptides	SC [%]	RMS90 [ppm]	Rank
1218	sp|A6H768|GALK1_BOVIN	Galactokinase OS=Bos taurus GN=GALK1	42.2	5.7	3	103.0 (M:103.0)	12	28.1	38.53	1
MS	m/z meas.	Mr calc.	z	Δ m/z [ppm]	Rank				Sequence	Modifications		Range
	959.5616	958.5308	1	24.48	3				K.GSTAVGVRGR.D			29 - 38
	1007.5497	1006.5447	1	-2.35	3				K.SVREFLEK.N			167 - 174
	1045.6023	1044.5564	1	36.95	3				K.SVAKLQDER.T			49 - 57
	2249.1533	2248.1025	1	19.34	3				R.LYQTDPSGTYHAWKANAIGR.G			144 - 163
	2300.2607	2299.2311	1	9.68	3				R.LTVEDSVTVEYITRYIASLK.Q			96 - 115
MS/MS	Accession	Protein	MW [kDa]	pI	#Alt. Proteins	Scores	#Peptides	SC [%]	RMS90 [ppm]	Rank
	sp|A6H768|GALK1_BOVIN	Galactokinase OS=Bos taurus GN=GALK1	42.2	5.7	4	190.6 (M:190.6)	3	10.5	98.41	1
	m/z meas.	Mr calc.	z	Δ m/z [ppm]	Rank	Scores			Sequence	Modifications		Range	RMS90 [ppm]
	1199.8199	1198.7034	1	91.02	1	72.1 (M:72.1)			K.LAVLITNSNVR.H			218 - 228	566.70
	1245.7421	1244.6149	1	96.22	1	68.0 (M:68.0)			R.HSLGSSEYPLR.R			229 - 239	386.80
	1990.2051	1988.9844	1	107.26	1	111.8 (M:111.8)			R.AFLEEFGAEPELAVSAPGR.V			19 - 37	580.00
	Accession	Protein	MW [kDa]	pI	#Alt. Proteins	Scores	#Peptides	SC [%]	RMS90 [ppm]	Rank
1223	sp|Q32L99|PTGR2_BOVIN	Prostaglandin reductase 2 OS=Bos taurus GN=PTGR2	38.4	5.2	1	61.6 (M:61.6)	1	4.8	63.00	2
MS/MS	m/z meas.	Mr calc.	z	Δ m/z [ppm]	Rank	Scores			Sequence	Modifications		Range	RMS90 [ppm]
	1845.1319	1844.0084	1	63.00	1	61.6 (M:61.6)			K.DVPYPPPLPPAIEAIQK.E			262 - 278	422.86
	Accession	Protein	MW [kDa]	pI	#Alt. Proteins	Scores	#Peptides	SC [%]	RMS90 [ppm]	Rank
1277	sp|P47941|CRKL_MOUSE	Crk-like protein OS=Mus musculus GN=Crkl	33.8	6.3	1	64.7 (M:64.7)	6	28.1	7.44	1
MS	m/z meas.	Mr calc.	z	Δ m/z [ppm]	Rank				Sequence	Modifications		Range
	875.4639	874.4483	1	9.43	1				R.HGMFLVR.D	Oxidation: 3		33 - 39
	1045.5754	1044.5757	1	-7.18	1				K.GLFPFTHVK.I			284 - 292
	1247.6811	1246.6631	1	8.56	1				R.VGMIPVPYVEK.L	Oxidation: 3		170 - 180
	1739.9487	1738.9254	1	9.20	1				K.IHYLDTTTLIEPAPR.Y			90 - 104
	1972.8631	1971.8480	1	3.98	1				R.DSSTCPGDYVLSVSENSR.V	Carbamidomethyl: 5		40 - 57
	2686.3552	2685.3286	1	7.18	1				R.YPSPPVGSVSAPNLPTAEENLEYVR.T			105 - 129
MS/MS	Accession	Protein	MW [kDa]	pI	#Alt. Proteins	Scores	#Peptides	SC [%]	RMS90 [ppm]	Rank
	sp|P47941|CRKL_MOUSE	Crk-like protein OS=Mus musculus GN=Crkl	33.9	6.3	3	44.7 (M:44.7)	1	5.9	81.88	2
	m/z meas.	Mr calc.	z	Δ m/z [ppm]	Rank	Scores			Sequence	Modifications		Range	RMS90 [ppm]
	1973.0168	1971.8480	1	81.87	1	44.7 (M:44.7)			R.DSSTCPGDYVLSVSENSR.V	Carbamidomethyl: 5		40 - 57	740.98
	Accession	Protein	MW [kDa]	pI	#Alt. Proteins	Scores	#Peptides	SC [%]	RMS90 [ppm]	Rank	commentaire
1256	sp|Q9GKX6|GALM_PIG	Aldose 1-epimerase OS=Sus scrofa GN=GALM	37.8	6.3	3	103.0 (M:103.0)	8	23.1	7.79	1
			z	Δ m/z [ppm]	Rank				Sequence	Modifications		Range
			1	-10.28	1				K.HPYFGAVVGR.V			69 - 78
			1	-13.23	1				R.VLSNGIEFSR.V			122 - 131
			1	-7.23	1				K.FQLQSDQLR.V			22 - 30
			1	-7.76	1				R.GFDKVLWTPR.V			112 - 121
			1	-4.40	1				K.GTFTLDGKEYK.L			86 - 96
			1	-11.30	1				R.SVFGDLPSGAGTVEK.F			7 - 21
			1	-4.52	1				R.VSPDGEEGYPGELK.V			132 - 145
			1	-6.28	1				R.SVFGDLPSGAGTVEKFQLQSDQLR.V			7 - 30
1306	Accession	Protein	MW [kDa]	pI	#Alt. Proteins	Scores	#Peptides	SC [%]	RMS90 [ppm]	Rank
MS/MS	sp|A2SW69|ANXA2_SHEEP	Annexin A2 OS=Ovis aries GN=ANXA2	38.6	7.6	10	197.7 (M:197.7)	3	10.0	66.24	1
	m/z meas.	Mr calc.	z	Δ m/z [ppm]	Rank	Scores			Sequence	Modifications		Range	RMS90 [ppm]
	1777.9838	1776.8564	1	67.59	1	92.4 (M:92.4)			K.GLGTDEDSLIEIICSR.T	Carbamidomethyl: 14		120 - 135	481.88
	1909.0057	1907.8749	1	64.70	1	97.6 (M:97.6)			R.AEDGSVIDYELIDQDAR.D			180 - 196	553.36
	2065.1204	2063.9760	1	66.39	1	68.3 (M:68.3)			R.RAEDGSVIDYELIDQDAR.D			179 - 196	501.78
	Accession	Protein	MW [kDa]	pI	#Alt. Proteins	Scores	#Peptides	SC [%]	RMS90 [ppm]	Rank
1334	sp|P80276|ALDR_PIG	Aldose reductase OS=Sus scrofa GN=AKR1B1	36.2	5.7	2	38.5 (M:38.5)	1	4.4	63.91	1
MS/MS	m/z meas.	Mr calc.	z	Δ m/z [ppm]	Rank	Scores			Sequence	Modifications		Range	RMS90 [ppm]
	1555.9221	1554.8154	1	63.90	1	38.5 (M:38.5)			K.AIGVSNFNHLQVEK.I			156 - 169	308.44
	Accession	Protein	MW [kDa]	pI	#Alt. Proteins	Scores	#Peptides	SC [%]	RMS90 [ppm]	Rank
1346	sp|P00336|LDHB_PIG	L-lactate dehydrogenase B chain OS=Sus scrofa GN=LDHB	36.6	5.5	4	85.5 (M:85.5)	10	35.9	12.42	1
MS	m/z meas.	Mr calc.	z	Δ m/z [ppm]	Rank				Sequence		Modifications	Range
	913.5904	912.5757	1	8.16	1				K.IVVVTAGVR.Q			92 - 100
	959.5706	958.5447	1	19.32	1				R.GLTSVINQK.L			300 - 308
	1158.6493	1157.6292	1	11.10	1				K.LKDDEVAQLK.N			309 - 318
	1232.6448	1231.6197	1	14.43	1				K.NSADTLWGIQK.D			319 - 329
	1248.6186	1247.5928	1	14.79	1				R.VIGSGCNLDSAR.F		Carbamidomethyl: 6	159 - 170
	1283.6763	1282.6479	1	16.46	1				K.MVVESAYEVIK.L		Oxidation: 1	234 - 244
	1510.7967	1509.7675	1	14.55	1				K.IVADKDYSVTANSK.I			78 - 91
	1556.8297	1555.8067	1	10.12	1				R.QQEGESRLNLVQR.N			101 - 113
	1659.8506	1658.8614	1	-10.90	1				K.SLTDELALVDVLEDK.L			44 - 58
	1738.9364	1737.9149	1	8.20	1				K.LIAPVAEEETTIPNNK.I			8 - 23
	Accession	Protein	MW [kDa]	pI	#Alt. Proteins	Scores	#Peptides	SC [%]	RMS90 [ppm]	Rank
1370	sp|P11708|MDHC_PIG	Malate dehydrogenase, cytoplasmic OS=Sus scrofa GN=MDH1	36.4	6.2	8	89.4 (M:89.4)	9	28.7	15.82	1
MS	m/z meas.	Mr calc.	z	Δ m/z [ppm]	Rank				Sequence	Modifications		Range
	842.5318	841.5385	1	-16.61	1				R.AKAQIALK.L			163 - 170
	1009.5498	1008.5274	1	15.03	1				R.KLSSAMSAAK.A	Oxidation: 6		239 - 248
	1026.4825	1025.4600	1	14.84	1				K.ENFSCLTR.L	Carbamidomethyl: 5		150 - 157
	1178.6377	1177.6091	1	18.07	1				K.GEFITTVQQR.G			221 - 230
	1224.6248	1223.5969	1	16.89	1				K.CQGAALDKYAK.K	Carbamidomethyl: 1		111 - 121
	1359.7504	1358.7194	1	17.43	1				K.IVEGLPINDFSR.E			299 - 310
	1401.7660	1400.7334	1	18.11	1				K.DLDVAILVGSMPR.R	Oxidation: 11		80 - 92
	1706.8790	1705.8458	1	15.22	1				K.SAPSIPKENFSCLTR.L	Carbamidomethyl: 12		143 - 157
	1757.9417	1756.9142	1	11.52	1			0	K.VIVVGNPANTNCLTASK.S	Carbamidomethyl: 12		126 - 142
MS/MS	Accession	Protein	MW [kDa]	pI	#Alt. Proteins	Scores	#Peptides	SC [%]	RMS90 [ppm]	Rank
	sp|P11708|MDHC_PIG	Malate dehydrogenase, cytoplasmic OS=Sus scrofa GN=MDH1	36.4	6.2	6	100.7 (M:100.7)	2	8.1	57.55	2
	m/z meas.	Mr calc.	z	Δ m/z [ppm]	Rank	Scores			Sequence	Modifications	Range	RMS90 [ppm]
	1359.8021	1358.7194	1	55.43	1	70.2 (M:70.2)			K.IVEGLPINDFSR.E		299 - 310	634.42
	1706.9548	1705.8458	1	59.59	1	59.5 (M:59.5)			K.SAPSIPKENFSCLTR.L	Carbamidomethyl: 12	143 - 157	613.50
	Accession	Protein	MW [kDa]	pI	#Alt. Proteins	Scores	#Peptides	SC [%]	RMS90 [ppm]	Rank
1372	sp|P00336|LDHB_PIG	L-lactate dehydrogenase B chain OS=Sus scrofa GN=LDHB	36.6	5.5	18	162.0 (M:162.0)	14	40.7	6.21	1
MS	m/z meas.	Mr calc.	z	Δ m/z [ppm]	Rank				Sequence	Modifications		Range
	913.5792	912.5757	1	-4.05	1				K.IVVVTAGVR.Q			92 - 100
	957.6103	956.6059	1	-2.98	1				K.FIIPQIVK.Y			120 - 127
	959.5508	958.5447	1	-1.32	1				R.GLTSVINQK.L			300 - 308
	1073.5533	1072.5376	1	7.85	1				R.FRYLMAEK.L	Oxidation: 5		171 - 178
	1158.6292	1157.6292	1	-6.31	1				K.LKDDEVAQLK.N			309 - 318
	1232.6114	1231.6197	1	-12.60	1				K.NSADTLWGIQK.D			319 - 329
	1248.6069	1247.5928	1	5.42	1				R.VIGSGCNLDSAR.F	Carbamidomethyl: 6		159 - 170
	1267.6506	1266.6530	1	-7.60	1				K.MVVESAYEVIK.L			234 - 244
	1283.6593	1282.6479	1	3.18	1				K.MVVESAYEVIK.L	Oxidation: 1		234 - 244
	1510.7714	1509.7675	1	-2.22	1				K.IVADKDYSVTANSK.I			78 - 91
	1556.8230	1555.8067	1	5.83	1				R.QQEGESRLNLVQR.N			101 - 113
	1659.8468	1658.8614	1	-13.18	1				K.SLTDELALVDVLEDK.L			44 - 58
	1727.9305	1726.9326	1	-5.43	1				K.IVVVTAGVRQQEGESR.L			92 - 107
	1738.9101	1737.9149	1	-6.93	1				K.LIAPVAEEETTIPNNK.I			8 - 23
MS/MS	Accession	Protein	MW [kDa]	pI	#Alt. Proteins	Scores	#Peptides	SC [%]	RMS90 [ppm]	Rank
	sp|P00336|LDHB_PIG	L-lactate dehydrogenase B chain OS=Sus scrofa GN=LDHB	36.6	5.5	24	112.4 (M:112.4)	2	7.8	53.46	1
	m/z meas.	Mr calc.	z	Δ m/z [ppm]	Rank	Scores			Sequence	Modifications	Range	RMS90 [ppm]
	1248.6658	1247.5928	1	52.59	1	50.1 (M:50.1)			R.VIGSGCNLDSAR.F	Carbamidomethyl: 6	159 - 170	876.14
	1510.8568	1509.7675	1	54.32	1	94.3 (M:94.3)			K.IVADKDYSVTANSK.I		78 - 91	424.27
	Accession	Protein	MW [kDa]	pI	#Alt. Proteins	Scores	#Peptides	SC [%]	RMS90 [ppm]	Rank
1408	sp|A1XQV4|TPM3_PIG	Tropomyosin alpha-3 chain OS=Sus scrofa GN=TPM3	33.0	4.6	20	32.4 (M:32.4)	1	4.9	95.67	1
MS/MS	m/z meas.	Mr calc.	z	Δ m/z [ppm]	Rank	Scores			Sequence	Modifications		Range	RMS90 [ppm]
	1728.0576	1726.8850	1	95.66	1	32.4 (M:32.4)			R.IQLVEEELDRAQER.L			92 - 105	439.38
	Accession	Protein	MW [kDa]	pI	#Alt. Proteins	Scores	#Peptides	SC [%]	RMS90 [ppm]	Rank
1417	sp|P08132|ANXA4_PIG	Annexin A4 OS=Sus scrofa GN=ANXA4	35.8	5.6	11	167.0 (M:167.0)	20	51.4	40.96	1
	m/z meas.	Mr calc.	z	Δ m/z [ppm]	Rank				Sequence	Modifications		Range
	900.5314	899.4825	1	46.26	1				R.TPEEIRR.I			117 - 123
	958.6092	957.5607	1	42.96	1				R.VLVSLSAGGR.D			151 - 160
	995.5739	994.5270	1	39.78	1				K.FLTVLCSR.N	Carbamidomethyl: 6		193 - 200
	1093.5543	1092.4944	1	48.11	1				R.AEIDMMDIR.A			276 - 284
	1109.5393	1108.4893	1	38.51	1				R.AEIDMMDIR.A	Oxidation: 5		276 - 284
	1118.5399	1117.4862	1	41.51	1				R.SDTSFMFQR.V			142 - 150
	1125.5261	1124.4842	1	30.74	1				R.AEIDMMDIR.A	Oxidation: 5, 6		276 - 284
	1134.5309	1133.4812	1	37.44	1				R.SDTSFMFQR.V	Oxidation: 6		142 - 150
	1174.6546	1173.5990	1	41.15	1				K.GLGTDDNTLIR.V			260 - 270
	1288.7556	1287.7034	1	34.82	1				R.ISQKDIEQSIK.S			215 - 225
	1379.7001	1378.6365	1	40.82	1				R.DEGNYLDDALVR.Q			161 - 172
	1383.7641	1382.6943	1	45.22	1				R.INQTYQLQYGR.S			124 - 134
	1521.7952	1520.7219	1	43.37	1				K.AASGFNAAEDAQTLR.K			10 - 24
	1539.8695	1538.7954	1	43.42	1				R.RINQTYQLQYGR.S			123 - 134
	1570.8779	1569.8052	1	41.67	1				R.NHLLHVFDEYKR.I			203 - 214
	1649.9013	1648.8169	1	46.74	1				K.AASGFNAAEDAQTLRK.A			10 - 25
	1661.8883	1660.8090	1	43.31	1				K.GAGTDEGCLIEILASR.T	Carbamidomethyl: 8		101 - 116
	1666.9165	1665.8461	1	37.87	1				K.SETSGSFEDALLAIVK.C			226 - 241
	1692.9533	1691.8730	1	43.11	1				K.GLGTDEDAIISVLAYR.S			29 - 44
	2319.2920	2318.1866	1	42.30	1				R.VLVSLSAGGRDEGNYLDDALVR.Q			151 - 172
MS/MS	Accession	Protein	MW [kDa]	pI	#Alt. Proteins	Scores	#Peptides	SC [%]	RMS90 [ppm]	Rank
	sp|P08132|ANXA4_PIG	Annexin A4 OS=Sus scrofa GN=ANXA4	35.8	5.6	3	79.5 (M:79.5)	2	8.5	44.18	1
	m/z meas.	Mr calc.	z	Δ m/z [ppm]	Rank	Scores			Sequence	Modifications		Range	RMS90 [ppm]
	1383.7641	1382.6943	1	45.22	1	35.4 (M:35.4)			R.INQTYQLQYGR.S			124 - 134	598.06
	1692.9533	1691.8730	1	43.11	1	72.6 (M:72.6)			K.GLGTDEDAIISVLAYR.S			29 - 44	650.14
	Accession	Protein	MW [kDa]	pI	#Alt. Proteins	Scores	#Peptides	SC [%]	RMS90 [ppm]	Rank
1466	sp|Q5E9B7|CLIC1_BOVIN	Chloride intracellular channel protein 1 OS=Bos taurus GN=CLIC1	27.0	5.0	4	95.8 (M:95.8)	8	36.1	30.29	1
MS	m/z meas.	Mr calc.	z	Δ m/z [ppm]	Rank				Sequence	Modifications		Range
	1078.5444	1077.5026	1	32.04	1				K.IGNCPFSQR.L	Carbamidomethyl: 4		21 - 29
	1281.7054	1280.6612	1	28.81	1				K.GVTFNVTTVDTK.R			38 - 49
	1437.8197	1436.7623	1	34.81	1				K.GVTFNVTTVDTKR.R			38 - 50
	1845.0389	1843.9680	1	34.51	1				K.LAALNPESNTAGLDIFAK.F			96 - 113
	1933.0521	1931.9663	1	40.62	1				K.FLDGNELTLADCNLLPK.L	Carbamidomethyl: 12		167 - 183
	2233.2021	2232.1790	1	7.07	1				R.YPKLAALNPESNTAGLDIFAK.F			93 - 113
	2573.1792	2572.1163	1	21.61	1				R.EEFASTCPDDEEIELAYEQVAK.A	Carbamidomethyl: 7		217 - 238
	3148.5328	3147.3979	1	40.54	1				R.NAYAREEFASTCPDDEEIELAYEQVAK.A	Carbamidomethyl: 12		212 - 238
MS/MS	Accession	Protein	MW [kDa]	pI	#Alt. Proteins	Scores	#Peptides	SC [%]	RMS90 [ppm]	Rank
	sp|Q5E9B7|CLIC1_BOVIN	Chloride intracellular channel protein 1 OS=Bos taurus GN=CLIC1	27.0	5.0	6	81.6 (M:81.6)	2	10.8	36.58	2
	m/z meas.	Mr calc.	z	Δ m/z [ppm]	RMS90 [ppm]	Rt [min]	Scores	#Cmpds.	Rank	P	Sequence	Modifications	Type	Range
	1078.5444	1077.5026	1	32.04	552.24		45.4 (M:45.4)	1	1	0	K.IGNCPFSQR.L	Carbamidomethyl: 4	CID	21 - 29
	1933.0521	1931.9663	1	40.62	436.19		61.1 (M:61.1)	1	1	0	K.FLDGNELTLADCNLLPK.L	Carbamidomethyl: 12	CID	167 - 183
	Accession	Protein	MW [kDa]	pI	#Alt. Proteins	Scores	#Peptides	SC [%]	RMS90 [ppm]	Rank
1474	sp|P00795|CATD_PIG	Cathepsin D OS=Sus scrofa GN=CTSD PE=1 SV=2	37.3	6.4	2	61.7 (M:61.7)	7	17.4	19.02	1
MS	m/z meas.	Mr calc.	z	Δ m/z [ppm]	Rank				Sequence	Modifications	Range
	963.4801	962.4498	1	23.93	1				R.YYTVFDR.D		328 - 334
	1045.5873	1044.5968	1	-16.05	1				K.QPGLTFIAAK.F		120 - 129
	1054.5525	1053.5342	1	10.41	1				K.LSSENYTLK.V		284 - 292
	1255.6404	1254.6067	1	21.08	1				K.FDGILGMAYPR.I	Oxidation: 7	130 - 140
	1345.7273	1344.6925	1	20.46	1				K.YKLSSENYTLK.V		282 - 292
	1461.7407	1460.7048	1	19.57	1				R.YYTVFDRDLNR.V		328 - 338
	1961.0624	1960.0088	1	23.61	1				R.ISVNNVVPVFDNLMQQK.L	Oxidation: 14	141 - 157
	Accession	Protein	MW [kDa]	pI	#Alt. Proteins	Scores	#Peptides	SC [%]	RMS90 [ppm]	Rank
1501	sp|Q3T165|PHB_BOVIN	Prohibitin OS=Bos taurus GN=PHB	29.8	5.5	5	113.8 (M:113.8)	3	16.9	70.14	2
MS/MS	m/z meas.	Mr calc.	z	Δ m/z [ppm]	Rank	Scores			Sequence	Modifications	Range	RMS90 [ppm]
	1444.7586	1443.6518	1	68.87	1	59.0 (M:59.0)			R.IFTSIGEDYDER.V		106 - 117	470.94
	1606.9598	1605.8362	1	72.34	1	74.1 (M:74.1)			R.KLEAAEDIAYQLSR.S		240 - 253	439.34
	1998.2248	1997.0793	1	69.15	1	40.1 (M:40.1)			K.AAELIANSLATAGDGLIELR.K		220 - 239	733.63
	Accession	Protein	MW [kDa]	pI	#Alt. Proteins	Scores	#Peptides	SC [%]	RMS90 [ppm]	Rank
1548	sp|P19803|GDIR1_BOVIN	Rho GDP-dissociation inhibitor 1 OS=Bos taurus GN=ARHGDIA	23.4	5.0	6	154.0 (M:154.0)	16	52.9	35.04	1
MS	m/z meas.	Mr calc.	z	Δ m/z [ppm]	Rank				Sequence	Modifications	Range
	891.5549	890.5086	1	43.68	1				K.ISFRVNR.E		114 - 120
	949.5885	948.5393	1	44.22	1				K.YKEALLGR.V		51 - 58
	980.5397	979.4876	1	45.72	1				K.YIQHTYR.K		128 - 134
	1108.6423	1107.5825	1	47.35	1				K.YIQHTYRK.G		128 - 135
	1132.6601	1131.6070	1	40.40	1				R.VNREIVSGMK.Y		118 - 127
	1148.6586	1147.6019	1	42.99	1				R.VNREIVSGMK.Y	Oxidation: 9	118 - 127
	1245.6033	1244.5496	1	37.30	1				K.TDYMVGSYGPR.A		142 - 152
	1261.5968	1260.5445	1	35.70	1				K.TDYMVGSYGPR.A	Oxidation: 4	142 - 152
	1454.8190	1453.7565	1	37.95	1				K.QSFVLKEGVEYR.I		100 - 111
	1601.8111	1600.7555	1	30.12	1				K.IDKTDYMVGSYGPR.A		139 - 152
	1617.8119	1616.7505	1	33.45	1				K.IDKTDYMVGSYGPR.A	Oxidation: 7	139 - 152
	1636.9528	1635.8944	1	31.22	1				R.VAVSADPNVPNVVVTR.L		59 - 74
	1783.8505	1782.8022	1	22.97	1				R.AEEYEFLTPMEEAPK.G		153 - 167
	1799.8539	1798.7971	1	27.50	1				R.AEEYEFLTPMEEAPK.G	Oxidation: 10	153 - 167
	1917.9968	1916.9327	1	29.59	1				K.SIQEIQELDKDDESLR.K		34 - 49
	2344.1401	2343.0763	1	24.11	1				R.AEEYEFLTPMEEAPKGMLAR.G	Oxidation: 10, 17	153 - 172
MS/MS	Accession	Protein	MW [kDa]	pI	#Alt. Proteins	Scores	#Peptides	SC [%]	RMS90 [ppm]	Rank
	sp|P19803|GDIR1_BOVIN	Rho GDP-dissociation inhibitor 1 OS=Bos taurus GN=ARHGDIA	23.4	5.0	6	257.0 (M:257.0)	4	28.4	76.03	1
	m/z meas.	Mr calc.	z	Δ m/z [ppm]	Rank	Scores			Sequence	Modifications	Range	RMS90 [ppm]
	1454.8707	1453.7565	1	73.50	1	61.7 (M:61.7)			K.QSFVLKEGVEYR.I		100 - 111	505.99
	1617.8805	1616.7505	1	75.91	1	69.1 (M:69.1)			K.IDKTDYMVGSYGPR.A	Oxidation: 7	139 - 152	547.92
	1637.0247	1635.8944	1	75.17	1	95.7 (M:95.7)			R.VAVSADPNVPNVVVTR.L		59 - 74	526.46
	1918.0923	1916.9327	1	79.39	1	119.8 (M:119.8)			K.SIQEIQELDKDDESLR.K		34 - 49	596.04
	Accession	Protein	MW [kDa]	pI	#Alt. Proteins	Scores	#Peptides	SC [%]	RMS90 [ppm]	Rank
1596	sp|P18648|APOA1_PIG	Apolipoprotein A-I OS=Sus scrofa GN=APOA1	30.3	5.4	1	127.7 (M:127.7)	1	6.4	97.72	1
MS/MS	m/z meas.	Mr calc.	z	Δ m/z [ppm]	Rank	Scores			Sequence	Modifications	Range	RMS90 [ppm]
	1798.0775	1796.8945	1	97.71	1	127.7 (M:127.7)			R.FEALKEGGGSLAEYQAK.A		201 - 217	400.76
	Accession	Protein	MW [kDa]	pI	#Alt. Proteins	Scores	#Peptides	SC [%]	RMS90 [ppm]	Rank
1607	sp|P18648|APOA1_PIG	Apolipoprotein A-I OS=Sus scrofa GN=APOA1	30.3	5.4	3	73.3 (M:73.3)	8	27.5	30.03	1
MS	m/z meas.	Mr calc.	z	Δ m/z [ppm]	Rank				Sequence	Modifications	Range
	991.5339	990.4957	1	31.20	1				K.MAPLGAEFR.E		142 - 150
	1007.5312	1006.4906	1	33.08	1				K.MAPLGAEFR.E	Oxidation: 1	142 - 150
	1012.6108	1011.5713	1	31.79	1				K.AKPALEDLR.Q		229 - 237
	1027.6115	1026.5710	1	32.41	1				K.LSPLAEELR.D		164 - 172
	1298.7447	1297.6990	1	29.56	1				K.LSPLAEELRDR.L		164 - 174
	1398.7378	1397.6827	1	34.17	1				R.DYVAQFEASALGK.H		51 - 63
	1596.8338	1595.7831	1	27.15	1				K.LLDNWDSLGSTFTK.V		69 - 82
	1797.9447	1796.8945	1	23.91	1				R.FEALKEGGGSLAEYQAK.A		201 - 217
MS/MS	Accession	Protein	MW [kDa]	pI	#Alt. Proteins	Scores	#Peptides	SC [%]	RMS90 [ppm]	Rank
	sp|P18648|APOA1_PIG	Apolipoprotein A-I OS=Sus scrofa GN=APOA1	30.3	5.4	3	82.2 (M:82.2)	2	11.3	66.34	1
	m/z meas.	Mr calc.	z	Δ m/z [ppm]	Rank	Scores			Sequence	Modifications	Range	RMS90 [ppm]
	1398.7775	1397.6827	1	62.59	1	29.2 (M:29.2)			R.DYVAQFEASALGK.H		51 - 63	426.68
	1798.0274	1796.8945	1	69.89	1	72.4 (M:72.4)			R.FEALKEGGGSLAEYQAK.A		201 - 217	381.33
1608	Accession	Protein	MW [kDa]	pI	#Alt. Proteins	Scores	#Peptides	SC [%]	RMS90 [ppm]	Rank
MS/MS	sp|Q9TSX9|PRDX6_PIG	Peroxiredoxin-6 OS=Sus scrofa GN=PRDX6	25.0	5.7	8	86.6 (M:86.6)	2	14.7	79.98	1
	m/z meas.	Mr calc.	z	Δ m/z [ppm]	RMS90 [ppm]	Rt [min]	Scores	#Cmpds.	Rank	P	Sequence	Modifications	Type	Range
	1395.7589	1394.6500	1	72.80	595.26		75.0 (M:75.0)	1	1	0	R.DFTPVCTTELGR.A	Carbamidomethyl: 6	CID	42 - 53
	2142.2680	2141.0753	1	86.56	929.19		36.6 (M:36.6)	1	1	0	M.PGGLLLGDEAPNFEANTTIGR.I		CID	2 - 22
1609	Accession	Protein	MW [kDa]	pI	#Alt. Proteins	Scores	#Peptides	SC [%]	RMS90 [ppm]	Rank
MS/MS	sp|Q4R5H0|PIMT_MACFA	Protein-L-isoaspartate(D-aspartate) O-methyltransferase OS=Macaca fascicularis GN=PCMT1	24.6	6.3	7	60.0 (M:60.0)	2	13.7	76.84	2
	m/z meas.	Mr calc.	z	Δ m/z [ppm]	RMS90 [ppm]	Rt [min]	Scores	#Cmpds.	Rank	P	Sequence	Modifications	Type	Range
	1477.8676	1476.7433	1	79.19	367.72		40.7 (M:40.7)	1	1	0	K.SGGASHSELIHNLR.K		CID	5 - 18
	1694.9791	1693.8458	1	74.40	506.96		42.8 (M:42.8)	1	1	0	K.ALDVGSGSGILTACFAR.M	Carbamidomethyl: 14	CID	82 - 98
1618	Accession	Protein	MW [kDa]	pI	#Alt. Proteins	Scores	#Peptides	SC [%]	RMS90 [ppm]	Rank
MS/MS	sp|P18648|APOA1_PIG	Apolipoprotein A-I OS=Sus scrofa GN=APOA1	30.3	5.4	1	88.8 (M:88.8)	1	6.4	81.87	1
	m/z meas.	Mr calc.	z	Δ m/z [ppm]	RMS90 [ppm]	Rt [min]	Scores	#Cmpds.	Rank	P	Sequence	Modifications	Type	Range
	1798.0490	1796.8945	1	81.87	425.34		88.8 (M:88.8)	1	1	1	R.FEALKEGGGSLAEYQAK.A		CID	201 - 217
1631	Accession	Protein	MW [kDa]	pI	#Alt. Proteins	Scores	#Peptides	SC [%]	RMS90 [ppm]	Rank
MS/MS	sp|P18648|APOA1_PIG	Apolipoprotein A-I OS=Sus scrofa GN=APOA1	30.3	5.4	1	106.2 (M:106.2)	2	9.8	93.74	1
	m/z meas.	Mr calc.	z	Δ m/z [ppm]	RMS90 [ppm]	Rt [min]	Scores	#Cmpds.	Rank	P	Sequence	Modifications	Type	Range
	1007.5876	1006.4906	1	89.05	435.24		44.5 (M:44.5)	1	1	0	K.MAPLGAEFR.E	Oxidation: 1	CID	142 - 150
	1798.0783	1796.8945	1	98.19	423.93		91.2 (M:91.2)	1	1	1	R.FEALKEGGGSLAEYQAK.A		CID	201 - 217
	Accession	Protein	MW [kDa]	pI	#Alt. Proteins	Scores	#Peptides	SC [%]	RMS90 [ppm]	Rank
1646	sp|A7YY28|ABHEB_BOVIN	Abhydrolase domain-containing protein 14B OS=Bos taurus GN=ABHD14B	22.4	6.1	3	69.1 (M:69.1)	5	26.2	23.63	1
MS	m/z meas.	Mr calc.	z	Δ m/z [ppm]	RMS90 [ppm]	Rt [min]	Scores	#Cmpds.	Rank	P	Sequence	Modifications	Type	Range
	893.4527	892.4403	1	5.80				0	1	0	K.INAADYAR.V			142 - 149
	1081.6569	1080.6291	1	18.95				0	1	0	R.AVAIDLPGLGR.S			64 - 74
	1154.7355	1153.6972	1	26.90				0	1	0	R.FSVLLLHGIR.F			33 - 42
	1675.8686	1674.8114	1	29.78				0	1	0	R.FSSETWQNLGTLHR.L			43 - 56
	2194.1578	2193.0888	1	28.09				0	1	1	R.GYVPVAPICTDKINAADYAR.V	Carbamidomethyl: 9		130 - 149
MS/MS	Accession	Protein	MW [kDa]	pI	#Alt. Proteins	Scores	#Peptides	SC [%]	RMS90 [ppm]	Rank
	sp|A7YY28|ABHEB_BOVIN	Abhydrolase domain-containing protein 14B OS=Bos taurus GN=ABHD14B	22.4	6.1	5	108.3 (M:108.3)	3	21.4	88.92	1
	m/z meas.	Mr calc.	z	Δ m/z [ppm]	RMS90 [ppm]	Rt [min]	Scores	#Cmpds.	Rank	P	Sequence	Modifications	Type	Range
	1081.7228	1080.6291	1	79.86	614.50		53.3 (M:53.3)	1	1	0	R.AVAIDLPGLGR.S		CID	64 - 74
	1675.9767	1674.8114	1	94.29	658.07		45.4 (M:45.4)	1	1	0	R.FSSETWQNLGTLHR.L		CID	43 - 56
	2194.2978	2193.0888	1	91.92	101.75		67.0 (M:67.0)	1	1	1	R.GYVPVAPICTDKINAADYAR.V	Carbamidomethyl: 9	CID	130 - 149
	Accession	Protein	MW [kDa]	pI	#Alt. Proteins	Scores	#Peptides	SC [%]	RMS90 [ppm]	Rank
1665	sp|P35700|PRDX1_MOUSE	Peroxiredoxin-1 OS=Mus musculus GN=Prdx1	22.2	9.2	3	98.1 (M:98.1)	9	43.2	29.96	1
MS	m/z meas.	Mr calc.	z	Δ m/z [ppm]	RMS90 [ppm]	Rt [min]	Scores	#Cmpds.	Rank	P	Sequence	Modifications	Type	Range
	888.4742	887.4389	1	31.60				0	1	1	K.SKEYFSK.Q			191 - 197
	894.4607	893.4243	1	32.57				0	1	0	K.ADEGISFR.G			121 - 128
	1107.6268	1106.5972	1	20.22				0	1	0	R.TIAQDYGVLK.A			111 - 120
	1180.5903	1179.5594	1	19.98				0	1	0	K.ATAVMPDGQFK.D	Oxidation: 5		17 - 27
	1196.6590	1195.6237	1	23.39				0	1	0	R.LVQAFQFTDK.H			159 - 168
	1225.7357	1224.6826	1	37.38				0	1	0	R.QITINDLPVGR.S			141 - 151
	1359.8499	1358.7922	1	37.10				0	1	1	R.GLFIIDDKGILR.Q			129 - 140
	1809.0258	1807.9615	1	31.53				0	1	1	K.QGGLGPMNIPLISDPKR.T	Oxidation: 7		94 - 110
	1983.1029	1982.0109	1	42.71				0	1	1	R.TIAQDYGVLKADEGISFR.G			111 - 128
MS/MS	Accession	Protein	MW [kDa]	pI	#Alt. Proteins	Scores	#Peptides	SC [%]	RMS90 [ppm]	Rank
	sp|P35700|PRDX1_MOUSE	Peroxiredoxin-1 OS=Mus musculus GN=Prdx1	22.2	9.2	6	120.6 (M:120.6)	2	14.6	103.23	2
	m/z meas.	Mr calc.	z	Δ m/z [ppm]	RMS90 [ppm]	Rt [min]	Scores	#Cmpds.	Rank	P	Sequence	Modifications	Type	Range
	1225.8117	1224.6826	1	99.32	503.16		62.7 (M:62.7)	1	1	0	R.QITINDLPVGR.S		CID	141 - 151
	1983.2303	1982.0109	1	106.97	614.23		88.9 (M:88.9)	1	1	1	R.TIAQDYGVLKADEGISFR.G		CID	111 - 128
1733	Accession	Protein	MW [kDa]	pI	#Alt. Proteins	Scores	#Peptides	SC [%]	RMS90 [ppm]	Rank
MS/MS	sp|Q3YIX4|PEBP1_CANFA	Phosphatidylethanolamine-binding protein 1 OS=Canis familiaris GN=PEBP1	20.9	7.8	4	72.5 (M:72.5)	1	10.7	108.49	2
	m/z meas.	Mr calc.	z	Δ m/z [ppm]	RMS90 [ppm]	Rt [min]	Scores	#Cmpds.	Rank	P	Sequence	Modifications	Type	Range
	1950.1566	1948.9378	1	108.48	575.66		72.5 (M:72.5)	1	1	0	K.GNDISSGTVLSDYVGSGPPK.G		CID	94 - 113
	Accession	Protein	MW [kDa]	pI	#Alt. Proteins	Scores	#Peptides	SC [%]	RMS90 [ppm]	Rank
1750	sp|Q2KIS7|TETN_BOVIN	Tetranectin OS=Bos taurus GN=CLEC3B	22.1	5.4	2	54.5 (M:54.5)	1	5.9	58.13	2
MS/MS	m/z meas.	Mr calc.	z	Δ m/z [ppm]	RMS90 [ppm]	Rt [min]	Scores	#Cmpds.	Rank	P	Sequence	Modifications	Type	Range
	1451.7064	1450.6147	1	58.13	522.01		54.5 (M:54.5)	1	1	0	K.TFHEASEDCISR.G	Carbamidomethyl: 9	CID	90 - 101
1796	Accession	Protein	MW [kDa]	pI	#Alt. Proteins	Scores	#Peptides	SC [%]	RMS90 [ppm]	Rank
MS	sp|P19105|ML12A_HUMAN	Myosin regulatory light chain 12A OS=Homo sapiens GN=MYL12A	19.8	4.5	12	65.1 (M:65.1)	8	52.0	35.49	1
	m/z meas.	Mr calc.	z	Δ m/z [ppm]	RMS90 [ppm]	Rt [min]	Scores	#Cmpds.	Rank	P	Sequence	Modifications	Type	Range
	1051.5471	1050.5016	1	36.41				0	1	0	R.ELLTTMGDR.F	Oxidation: 6		124 - 132
	1228.6587	1227.6095	1	34.13				0	1	0	K.LNGTDPEDVIR.N			93 - 103
	1237.6028	1236.5557	1	32.14				0	1	0	K.EAFNMIDQNR.D			35 - 44
	1253.6038	1252.5506	1	36.62				0	1	0	K.EAFNMIDQNR.D	Oxidation: 5		35 - 44
	1260.6488	1259.5935	1	38.13				0	1	0	K.GNFNYIEFTR.I			151 - 160
	1415.6834	1414.6252	1	35.96				0	1	0	R.FTDEEVDELYR.E			133 - 143
	2107.0640	2105.9728	1	39.81				0	1	0	R.ATSNVFAMFDQSQIQEFK.E	Oxidation: 8		17 - 34
	2350.1107	2349.0219	1	34.68				0	1	0	R.NAFACFDEEATGTIQEDYLR.E	Carbamidomethyl: 5		104 - 123
MS/MS	Accession	Protein	MW [kDa]	pI	#Alt. Proteins	Scores	#Peptides	SC [%]	RMS90 [ppm]	Rank
	sp|Q3THE2|ML12B_MOUSE	Myosin regulatory light chain 12B OS=Mus musculus GN=Myl12b	19.8	4.5	8	77.8 (M:77.8)	2	18.0	35.33	1
	m/z meas.	Mr calc.	z	Δ m/z [ppm]	RMS90 [ppm]	Rt [min]	Scores	#Cmpds.	Rank	P	Sequence	Modifications	Type	Range
	1415.6834	1414.6252	1	35.96	396.03		77.8 (M:77.8)	1	1	0	R.FTDEEVDELYR.E		CID	134 - 144
	2350.1107	2349.0219	1	34.68	731.06		21.3 (M:21.3)	1	1	0	R.NAFACFDEEATGTIQEDYLR.E	Carbamidomethyl: 5	CID	105 - 124
	Accession	Protein	MW [kDa]	pI	#Alt. Proteins	Scores	#Peptides	SC [%]	RMS90 [ppm]	Rank	commentaire
1819	sp|Q5E9F7|COF1_BOVIN	Cofilin-1 OS=Bos taurus GN=CFL1	18.5	9.1	17	62.8 (M:62.8)	5	31.3	35.24	1
			m/z meas.	Mr calc.	z	Δ m/z [ppm]	Rank	P	Sequence	Modifications	Type	Range	Accession	Protein
			1024.4955	1023.5172	1	-28.24	1	1	K.VFNDMKVR.K	Oxidation: 5		14 - 21	sp|Q5E9F7|COF1_BOVIN	Cofilin-1 OS=Bos taurus GN=CFL1 PE=2 SV=3
			1050.4406	1049.4634	1	-28.59	1	1	K.MLPDKDCR.Y	Carbamidomethyl: 7; Oxidation: 1		74 - 81	sp|Q5E9F7|COF1_BOVIN	Cofilin-1 OS=Bos taurus GN=CFL1 PE=2 SV=3
			1309.6285	1308.6748	1	-40.89	1	1	K.AVLFCLSEDKK.N	Carbamidomethyl: 5		35 - 45	sp|Q5E9F7|COF1_BOVIN	Cofilin-1 OS=Bos taurus GN=CFL1 PE=2 SV=3
			1337.5737	1336.6187	1	-39.06	1	0	R.YALYDATYETK.E			82 - 92	sp|Q5E9F7|COF1_BOVIN	Cofilin-1 OS=Bos taurus GN=CFL1 PE=2 SV=3
			1340.7283	1339.7711	1	-37.37	1	0	K.LGGSAVISLEGKPL.-			153 - 166	sp|Q5E9F7|COF1_BOVIN	Cofilin-1 OS=Bos taurus GN=CFL1 PE=2 SV=3
	Accession	Protein	MW [kDa]	pI	#Alt. Proteins	Scores	#Peptides	SC [%]	RMS90 [ppm]	Rank
1853	sp|Q9UHV9|PFD2_HUMAN	Prefoldin subunit 2 OS=Homo sapiens GN=PFDN2	16.6	6.2	5	71.6 (M:71.6)	7	34.4	23.28	1
MS	m/z meas.	Mr calc.	z	Δ m/z [ppm]	RMS90 [ppm]	Rt [min]	Scores	#Cmpds.	Rank	P	Sequence	Modifications	Type	Range
	959.5468	958.5270	1	13.08				0	1	0	R.MVGGVLVER.T			73 - 81
	975.5519	974.5219	1	23.24				0	1	0	R.MVGGVLVER.T	Oxidation: 1		73 - 81
	992.5453	991.5087	1	29.53				0	1	1	K.GKELNEFR.E			112 - 119
	1064.5598	1063.5298	1	21.36				0	1	1	K.ELNEFREK.H			114 - 121
	1385.8322	1384.7926	1	23.35				0	1	0	K.IIETLTQQLQAK.G			100 - 111
	1418.7756	1417.7314	1	26.01				0	1	0	K.GAVSAEQVIAGFNR.L			19 - 32
	2050.0914	2049.0239	1	29.37				0	1	1	K.SSGSGAGKGAVSAEQVIAGFNR.L			11 - 32
MS/MS	Accession	Protein	MW [kDa]	pI	#Alt. Proteins	Scores	#Peptides	SC [%]	RMS90 [ppm]	Rank
	sp|Q9UHV9|PFD2_HUMAN	Prefoldin subunit 2 OS=Homo sapiens GN=PFDN2	16.6	6.2	4	75.0 (M:75.0)	1	9.1	82.01	2
	m/z meas.	Mr calc.	z	Δ m/z [ppm]	RMS90 [ppm]	Rt [min]	Scores	#Cmpds.	Rank	P	Sequence	Modifications	Type	Range
	1418.8550	1417.7314	1	82.00	553.97		75.0 (M:75.0)	1	1	0	K.GAVSAEQVIAGFNR.L		CID	19 - 32
	Accession	Protein	MW [kDa]	pI	#Alt. Proteins	Scores	#Peptides	SC [%]	RMS90 [ppm]	Rank
1858	sp|Q6DUB7|STMN1_PIG	Stathmin OS=Sus scrofa GN=STMN1	17.3	5.8	13	138.0 (M:138.0)	10	49.7	40.34	1
MS	m/z meas.	Mr calc.	z	Δ m/z [ppm]	RMS90 [ppm]	Rt [min]	Scores	#Cmpds.	Rank	P	Sequence	Modifications	Type	Range
	945.5386	944.4927	1	40.85				0	1	1	K.KLEAAEER.R			53 - 60
	1074.6158	1073.5605	1	44.69				0	1	0	K.DLSLEEIQK.K			44 - 52
	1139.6617	1138.5982	1	49.32				0	1	1	R.EHEKEVLQK.A			77 - 85
	1162.6412	1161.5812	1	45.34				0	1	1	R.EAQMAAKLER.L	Oxidation: 4		113 - 122
	1165.6015	1164.5411	1	45.55				0	1	0	K.AIEENNNFSK.M			86 - 95
	1202.7081	1201.6554	1	37.72				0	1	1	K.DLSLEEIQKK.L			44 - 53
	1326.7350	1325.6867	1	30.92				0	1	0	K.ESVPEFPLSPPK.K			30 - 41
	1388.8201	1387.7460	1	48.11				0	1	0	R.ASGQAFELILSPR.S			15 - 27
	1541.8804	1540.8137	1	38.53				0	1	1	R.SKESVPEFPLSPPK.K			28 - 41
	1544.8944	1543.8471	1	25.91				0	1	1	K.RASGQAFELILSPR.S			14 - 27
MS/MS	Accession	Protein	MW [kDa]	pI	#Alt. Proteins	Scores	#Peptides	SC [%]	RMS90 [ppm]	Rank
	sp|Q6DUB7|STMN1_PIG	Stathmin OS=Sus scrofa GN=STMN1	17.3	5.8	6	69.2 (M:69.2)	1	8.7	97.09	2
	m/z meas.	Mr calc.	z	Δ m/z [ppm]	RMS90 [ppm]	Rt [min]	Scores	#Cmpds.	Rank	P	Sequence	Modifications	Type	Range
	1388.8881	1387.7460	1	97.08	480.70		69.2 (M:69.2)	1	1	0	R.ASGQAFELILSPR.S		CID	15 - 27
	Accession	Protein	MW [kDa]	pI	#Alt. Proteins	Scores	#Peptides	SC [%]	RMS90 [ppm]	Rank
1930	sp|P52174|NDKA1_BOVIN	Nucleoside diphosphate kinase A 1 OS=Bos taurus GN=NME1-1	17.2	7.8	1	62.5 (M:62.5)	7	44.1	20.80	2
	m/z meas.	Mr calc.	z	Δ m/z [ppm]	RMS90 [ppm]	Rt [min]	Scores	#Cmpds.	Rank	P	Sequence	Modifications	Type	Range
	842.5635	841.5273	1	34.30				0	2	0	R.GLIGEIIK.R			19 - 26
	917.4969	916.4654	1	26.42				0	2	0	K.EHYIDLK.D			50 - 56
	1051.5171	1050.4917	1	17.29				0	2	0	R.GDFCIQVGR.N	Carbamidomethyl: 4		106 - 114
	1344.7886	1343.7561	1	18.77				0	2	0	R.TFIAIKPDGVQR.G			7 - 18
	1485.7388	1484.7107	1	14.04				0	2	0	R.NIIHGSDSVESAEK.E			115 - 128
	1785.9565	1784.9091	1	22.49				0	2	0	R.VMLGETNPADSKPGTIR.G			89 - 105
	1801.9533	1800.9040	1	23.34				0	2	0	R.VMLGETNPADSKPGTIR.G	Oxidation: 2		89 - 105
MS/MS	Accession	Protein	MW [kDa]	pI	#Alt. Proteins	Scores	#Peptides	SC [%]	RMS90 [ppm]	Rank
	sp|Q3T0Q4|NDKB_BOVIN	Nucleoside diphosphate kinase B OS=Bos taurus GN=NME2	17.3	9.0	15	96.2 (M:96.2)	2	19.1	21.18	1
	m/z meas.	Mr calc.	z	Δ m/z [ppm]	RMS90 [ppm]	Rt [min]	Scores	#Cmpds.	Rank	P	Sequence	Modifications	Type	Range
	1344.7886	1343.7561	1	18.77	587.12		46.6 (M:46.6)	1	1	0	R.TFIAIKPDGVQR.G		CID	7 - 18
	1801.9533	1800.9040	1	23.34	528.25		78.7 (M:78.7)	1	1	0	R.VMLGETNPADSKPGTIR.G	Oxidation: 2	CID	89 - 105
	Accession	Protein	MW [kDa]	pI	#Alt. Proteins	Scores	#Peptides	SC [%]	RMS90 [ppm]	Rank
1946	sp|P60662|MYL6_PIG	Myosin light polypeptide 6 OS=Sus scrofa GN=MYL6	16.9	4.4	7	97.6 (M:97.6)	8	45.7	11.77	1
MS	m/z meas.	Mr calc.	z	Δ m/z [ppm]	RMS90 [ppm]	Rt [min]	Scores	#Cmpds.	Rank	P	Sequence	Modifications	Type	Range
	995.5985	994.5811	1	10.15				0	1	0	R.HVLVTLGEK.M			111 - 119
	1025.5219	1024.4978	1	16.44				0	1	0	K.EAFQLFDR.T			14 - 21
	1341.6436	1340.6217	1	10.92				0	1	0	K.ILYSQCGDVMR.A	Carbamidomethyl: 6		27 - 37
	1354.7483	1353.7252	1	11.66				0	1	0	R.ALGQNPTNAEVLK.V			38 - 50
	1357.6393	1356.6166	1	11.35				0	1	0	K.ILYSQCGDVMR.A	Carbamidomethyl: 6; Oxidation: 10		27 - 37
	1446.7419	1445.7184	1	11.19				0	1	1	K.VLGNPKSDEMNVK.V	Oxidation: 10		51 - 63
	1544.7103	1543.6791	1	15.53				0	1	0	K.DQGTYEDYVEGLR.V			82 - 94
	1786.8435	1785.8170	1	10.78				0	1	1	K.NKDQGTYEDYVEGLR.V			80 - 94
MS/MS	Accession	Protein	MW [kDa]	pI	#Alt. Proteins	Scores	#Peptides	SC [%]	RMS90 [ppm]	Rank
	sp|P60662|MYL6_PIG	Myosin light polypeptide 6 OS=Sus scrofa GN=MYL6	17.1	4.6	6	63.2 (M:63.2)	1	9.9	10.78	1
	m/z meas.	Mr calc.	z	Δ m/z [ppm]	RMS90 [ppm]	Rt [min]	Scores	#Cmpds.	Rank	P	Sequence	Modifications	Type	Range
	1786.8435	1785.8170	1	10.78	610.08		63.2 (M:63.2)	1	1	1	K.NKDQGTYEDYVEGLR.V		CID	80 - 94
	Accession	Protein	MW [kDa]	pI	#Alt. Proteins	Scores	#Peptides	SC [%]	RMS90 [ppm]	Rank
1985	sp|P05413|FABPH_HUMAN	Fatty acid-binding protein, heart OS=Sus scrofa GN=FABP3	14.8	6.1	9	65	6	33	21.93	1
MS	m/z meas.	Mr calc.	z	Δ m/z [ppm]	RMS90 [ppm]	Rt [min]	Scores	#Cmpds.	Rank	P	Sequence	Modifications	Type	Range
	889.5221	888.4916	1	26.01				0	1	0	K.SIVTLDGGK.L			83 - 91
	907.5225	906.4923	1	25.22				0	1	0	K.SLGVGFATR.Q			23 - 31
	948.3952	947.3695	1	19.46				0	1	0	K.NFDDYMK.S	Oxidation: 6		16 - 22
	1036.5370	1035.5389	1	-8.86				0	1	0	M.VDAFLGTWK.L			2 - 10
	1204.6231	1203.5884	1	22.73				0	1	0	K.WDGQETTLVR.E			98 - 107
	1467.6929	1466.6525	1	22.54				0	1	0	K.LGVEFDETTADDR.K			67 - 79
	1490.7147	1489.6759	1	21.17				0	1	1	K.LVDSKNFDDYMK.S	Oxidation: 11		11 - 22
	1595.7940	1594.7475	1	24.61				0	1	1	K.LGVEFDETTADDRK.V			67 - 80
	2211.1518	2210.2093	1	-29.28				0	1	1	R.ELIDGKLILTLTHGTAVCTR.T	Carbamidomethyl: 18		108 - 127
MS/MS	Accession	Protein	MW [kDa]	pI	#Alt. Proteins	Scores	#Peptides	SC [%]	RMS90 [ppm]	Rank
	sp|O02772|FABPH_PIG	Fatty acid-binding protein, heart OS=Sus scrofa GN=FABP3	14.8	6.1	4	57.6 (M:57.6)	1	10.5	24.61	1
	m/z meas.	Mr calc.	z	Δ m/z [ppm]	RMS90 [ppm]	Rt [min]	Scores	#Cmpds.	Rank	P	Sequence	Modifications	Type	Range
	1595.7940	1594.7475	1	24.61	656.25		57.6 (M:57.6)	1	1	1	K.LGVEFDETTADDRK.V		CID	67 - 80
	Accession	Protein	MW [kDa]	pI	#Alt. Proteins	Scores	#Peptides	SC [%]	RMS90 [ppm]	Rank
1999	sp|O02772|FABPH_PIG	Fatty acid-binding protein, heart OS=Sus scrofa GN=FABP3	14.7	6.1	1	127.0 (M:127.0)	13	74.4	10.29	1
MS	m/z meas.	Mr calc.	z	Δ m/z [ppm]	RMS90 [ppm]	Rt [min]	Scores	#Cmpds.	Rank	P	Sequence	Modifications	Type	Range
	889.5083	888.4916	1	10.53				0	1	0	K.SIVTLDGGK.L			83 - 91
	907.5061	906.4923	1	7.13				0	1	0	K.SIGVGFATR.Q			23 - 31
	932.3811	931.3746	1	-0.80				0	1	0	K.NFDDYMK.S			16 - 22
	948.3855	947.3695	1	9.24				0	1	0	K.NFDDYMK.S	Oxidation: 6		16 - 22
	1116.6781	1115.6550	1	14.12				0	1	1	K.VKSIVTLDGGK.L			81 - 91
	1203.6199	1202.6044	1	6.81				0	1	0	K.WNGQETTLVR.E			98 - 107
	1467.6804	1466.6525	1	14.07				0	1	0	K.LGVEFDETTADDR.K			67 - 79
	1474.6912	1473.6810	1	2.02				0	1	1	K.LVDSKNFDDYMK.S			11 - 22
	1490.7004	1489.6759	1	11.59				0	1	1	K.LVDSKNFDDYMK.S	Oxidation: 11		11 - 22
	1541.8667	1540.8395	1	12.86				0	1	0	K.LILTLTHGSAVCTR.T	Carbamidomethyl: 12		114 - 127
	1595.7735	1594.7475	1	11.73				0	1	1	K.LGVEFDETTADDRK.V			67 - 80
	2260.0882	2259.0543	1	11.78				0	1	1	K.STEISFKLGVEFDETTADDR.K			60 - 79
	2399.2872	2398.3141	1	-14.24				0	1	0	R.QVANMTKPTTIIEVNGDTIIIK.T			32 - 53
MS/MS	Accession	Protein	MW [kDa]	pI	#Alt. Proteins	Scores	#Peptides	SC [%]	RMS90 [ppm]	Rank
	sp|O02772|FABPH_PIG	Fatty acid-binding protein, heart OS=Sus scrofa GN=FABP3	14.8	6.1	4	190	2	10.5	99.08	1
	m/z meas.	Mr calc.	z	Δ m/z [ppm]	RMS90 [ppm]	Rt [min]	Scores	#Cmpds.	Rank	P	Sequence	Modifications	Type	Range
	1467.8026	1466.6525	1	97.26	532.15		106.0 (M:106.0)	1	1	0	K.LGVEFDETTADDR.K		CID	67 - 79
	1595.9157	1594.7475	1	100.85	559.96		84.1 (M:84.1)	1	1	1	K.LGVEFDETTADDRK.V		CID	67 - 80
	Accession	Protein	MW [kDa]	pI	#Alt. Proteins	Scores	#Peptides	SC [%]	RMS90 [ppm]	Rank
2005	sp|O97788|FABP4_PIG	Fatty acid-binding protein, adipocyte OS=Sus scrofa GN=FABP4	14.7	7.2	3	119.0 (M:119.0)	9	56.1	10.05	1
MS	m/z meas.	Mr calc.	z	Δ m/z [ppm]	RMS90 [ppm]	Rt [min]	Scores	#Cmpds.	Rank	P	Sequence	Modifications	Type	Range
	935.5018	934.4872	1	7.84				0	1	0	K.EVGVGFATR.K			23 - 31
	1063.6006	1062.5822	1	10.43				0	1	1	K.EVGVGFATRK.V			23 - 32
	1191.6220	1190.6044	1	8.71				0	1	1	K.WDGKTTTINR.K			98 - 107
	1494.6884	1493.6634	1	11.82				0	1	0	K.LGQEFDEVTADDR.K			67 - 79
	1501.7711	1500.7460	1	11.87				0	1	1	R.SESTFKNTEIAFK.L			54 - 66
	1529.8720	1528.8461	1	12.19				0	1	0	K.STITLDGGALVQVQK.W			83 - 97
	1622.7824	1621.7584	1	10.29				0	1	1	K.LGQEFDEVTADDRK.V			67 - 80
	2364.1388	2363.1104	1	8.96				0	1	1	K.LVSSENFDDYMKEVGVGFATR.K			11 - 31
	2380.1357	2379.1053	1	9.71				0	1	1	K.LVSSENFDDYMKEVGVGFATR.K	Oxidation: 11		11 - 31
MS/MS	Accession	Protein	MW [kDa]	pI	#Alt. Proteins	Scores	#Peptides	SC [%]	RMS90 [ppm]	Rank
	sp|O97788|FABP4_PIG	Fatty acid-binding protein, adipocyte OS=Sus scrofa GN=FABP4	14.8	6.3	2	198	2	10.6	94.77	1
	m/z meas.	Mr calc.	z	Δ m/z [ppm]	RMS90 [ppm]	Rt [min]	Scores	#Cmpds.	Rank	P	Sequence	Modifications	Type	Range
	1494.8117	1493.6634	1	94.34	458.94		95.5 (M:95.5)	1	1	0	K.LGQEFDEVTADDR.K		CID	67 - 79
	1622.9201	1621.7584	1	95.18	459.19		102.2 (M:102.2)	1	1	1	K.LGQEFDEVTADDRK.V		CID	67 - 80
	Accession	Protein	MW [kDa]	pI	#Alt. Proteins	Scores	#Peptides	SC [%]	RMS90 [ppm]	Rank
2010	sp|O97788|FABP4_PIG	Fatty acid-binding protein, adipocyte OS=Sus scrofa GN=FABP4	14.7	7.2	2	141.0 (M:141.0)	12	57.6	18.96	1
MS	m/z meas.	Mr calc.	z	Δ m/z [ppm]	RMS90 [ppm]	Rt [min]	Scores	#Cmpds.	Rank	P	Sequence	Modifications	Type	Range
	935.5022	934.4872	1	8.25				0	1	0	K.EVGVGFATR.K			23 - 31
	1063.6055	1062.5822	1	15.06				0	1	1	K.EVGVGFATRK.V			23 - 32
	1191.6339	1190.6044	1	18.70				0	1	1	K.WDGKTTTINR.K			98 - 107
	1447.6629	1446.6337	1	15.17				0	1	0	K.LVSSENFDDYMK.E			11 - 22
	1463.6675	1462.6286	1	21.59				0	1	0	K.LVSSENFDDYMK.E	Oxidation: 11		11 - 22
	1494.6997	1493.6634	1	19.40				0	1	0	K.LGQEFDEVTADDR.K			67 - 79
	1501.7862	1500.7460	1	21.89				0	1	1	R.SESTFKNTEIAFK.L			54 - 66
	1529.8883	1528.8461	1	22.83				0	1	0	K.STITLDGGALVQVQK.W			83 - 97
	1622.7871	1621.7584	1	13.20				0	1	1	K.LGQEFDEVTADDRK.V			67 - 80
	1757.0614	1756.0094	1	25.43				0	1	1	K.VKSTITLDGGALVQVQK.W			81 - 97
	2364.1658	2363.1104	1	20.38				0	1	1	K.LVSSENFDDYMKEVGVGFATR.K			11 - 31
	2380.1803	2379.1053	1	28.46				0	1	1	K.LVSSENFDDYMKEVGVGFATR.K	Oxidation: 11		11 - 31
MS/MS	Accession	Protein	MW [kDa]	pI	#Alt. Proteins	Scores	#Peptides	SC [%]	RMS90 [ppm]	Rank
	sp|O97788|FABP4_PIG	Fatty acid-binding protein, adipocyte OS=Sus scrofa GN=FABP4	14.8	6.3	10	239.8 (M:239.8)	3	19.7	90.79	1
	m/z meas.	Mr calc.	z	Δ m/z [ppm]	RMS90 [ppm]	Rt [min]	Scores	#Cmpds.	Rank	P	Sequence	Modifications	Type	Range
[truncated: 46 more rows]
